# Supplementary material for: 2-[(Diisopropyl­thio­phosphor­yl)amino]­pyridinium tetra­fluoro­borate
Source: Acta Crystallogr Sect E Struct Rep Online. 2012 May 23;68(Pt 6):o1835–6. doi: 10.1107/S1600536812022295 (PMC3379407; doi:10.1107/S1600536812022295)
Supplement: Supplementary file 1 [file e-68-o1835-sup1.cif]

##############################################################################
#                                                                            #
# This CIF contains the data in a paper accepted for publication in          #
# Acta Crystallographica Section E. It conforms to the requirements of       #
# Notes for Authors for Acta Crystallographica Section E, and has been       #
# peer reviewed under the auspices of the IUCr Commission on Journals.       #
#                                                                            #
# Full details of the Crystallographic Information File format               #
# are given in the paper "The Crystallographic Information File (CIF):       #
# a New Standard Archive File for Crystallography" by S. R. Hall, F. H.      #
# Allen and I. D. Brown [Acta Cryst. (1991), A47, 655-685].                  #
#                                                                            #
# The current version of the core CIF dictionary is obtainable from          #
# ftp://ftp.iucr.org/pub/cif_core.dic.                                       #
#                                                                            #
# Software is freely available for graphical display of the structure(s)     #
# in this CIF. For information consult the CIF software page                 #
# http://www.iucr.org/resources/cif/software.                                #
#                                                                            #
# This file may be used for bona fide research purposes within the           #
# scientific community so long as proper attribution is given to the journal # 
# article from which it was obtained.                                        #
#                                                                            #
##############################################################################
data_I
_audit_creation_method     SHELXL-97
_chemical_name_systematic
;
2-[(Diisopropylthiophosphoryl)amino]pyridinium tetrafluoroborate
;
_chemical_name_common     '1569 [SPN-iPr-H+]BF4'
_chemical_formula_moiety     'C11 H20 N2 P S +, B F4 -'
_chemical_formula_sum     'C11 H20 B F4 N2 P S'
_chemical_formula_iupac     'C11 H20 N2 P S +, B F4 -'
_chemical_formula_weight     330.13
_chemical_melting_point     ?
_symmetry_cell_setting     triclinic
_symmetry_space_group_name_H-M     'P -1'
loop_
    _symmetry_equiv_pos_as_xyz
    'x, y, z'
    '-x, -y, -z'
_cell_length_a     9.58160(10)
_cell_length_b     11.3855(2)
_cell_length_c     14.3650(2)
_cell_angle_alpha     88.2210(10)
_cell_angle_beta     86.0670(10)
_cell_angle_gamma     82.2990(10)
_cell_volume     1548.93(4)
_cell_formula_units_Z     4
_cell_measurement_reflns_used     9086
_cell_measurement_theta_min     2.27
_cell_measurement_theta_max     30.51
_cell_measurement_temperature     100(2)
_exptl_crystal_description     prism
_exptl_crystal_colour     colourless
_exptl_crystal_size_max     0.54
_exptl_crystal_size_mid     0.40
_exptl_crystal_size_min     0.38
_exptl_crystal_density_diffrn     1.416
_exptl_crystal_density_meas     ?
_exptl_crystal_density_method     'not measured'
_exptl_crystal_F_000     688
_exptl_absorpt_coefficient_mu     0.344
_exptl_absorpt_correction_type     multi-scan
_exptl_absorpt_process_details     '(SADABS; Bruker, 2008)'
_exptl_absorpt_correction_T_min     0.79
_exptl_absorpt_correction_T_max     0.86
_exptl_special_details     ?
_diffrn_ambient_temperature     100(2)
_diffrn_radiation_type     MoK\a
_diffrn_radiation_wavelength     0.71073
_diffrn_radiation_source     'fine-focus sealed tube'
_diffrn_radiation_monochromator     graphite
_diffrn_measurement_device_type     'Bruker Kappa APEXII CCD'
_diffrn_measurement_method     '\f and \w scans'
_diffrn_reflns_number     40158
_diffrn_reflns_av_R_equivalents     0.0255
_diffrn_reflns_av_sigmaI/netI     0.0175
_diffrn_reflns_theta_min     2.27
_diffrn_reflns_theta_max     30.00
_diffrn_reflns_theta_full     30.00
_diffrn_measured_fraction_theta_max     0.995
_diffrn_measured_fraction_theta_full     0.995
_diffrn_reflns_limit_h_min     -13
_diffrn_reflns_limit_h_max     13
_diffrn_reflns_limit_k_min     -16
_diffrn_reflns_limit_k_max     16
_diffrn_reflns_limit_l_min     -20
_diffrn_reflns_limit_l_max     20
_refine_special_details
;
Refinement of <i>F</i>^2^ against ALL reflections. The weighted <i>R</i>-factor
<i>wR</i> and goodness of fit <i>S</i> are based on <i>F</i>^2^, conventional
<i>R</i>-factors <i>R</i> are based on <i>F</i>, with <i>F</i> set to zero for
negative <i>F</i>^2^. The threshold expression of <i>F</i>^2^ >
\s(<i>F</i>^2^) is used only for calculating <i>R</i>-factors(gt) <i>etc</i>.
and is not relevant to the choice of reflections for refinement.
<i>R</i>-factors based on <i>F</i>^2^ are statistically about twice as large
as those based on <i>F</i>, and <i>R</i>- factors based on ALL data will be
even larger.
;
_reflns_number_total     8997
_reflns_number_gt     8332
_reflns_threshold_expression     I>2sigma(I)
_refine_ls_structure_factor_coef     Fsqd
_refine_ls_matrix_type     full
_refine_ls_R_factor_all     0.0299
_refine_ls_R_factor_gt     0.0274
_refine_ls_wR_factor_gt     0.0736
_refine_ls_wR_factor_ref     0.0756
_refine_ls_goodness_of_fit_ref     1.017
_refine_ls_restrained_S_all     1.017
_refine_ls_number_reflns     8997
_refine_ls_number_parameters     385
_refine_ls_number_restraints     0
_refine_ls_hydrogen_treatment     mixed
_refine_ls_weighting_scheme     calc
_refine_ls_weighting_details
         'calc w=1/[\s^2^(Fo^2^)+(0.0381P)^2^+0.7013P] where P=(Fo^2^+2Fc^2^)/3'
_atom_sites_solution_hydrogens     geom
_atom_sites_solution_primary     direct
_atom_sites_solution_secondary     difmap
_refine_ls_shift/su_max     0.001
_refine_ls_shift/su_mean     0.000
_refine_diff_density_max     0.722
_refine_diff_density_min     -0.547
_refine_ls_extinction_method     none
_refine_ls_extinction_coef     ?
loop_
    _atom_type_symbol
    _atom_type_description
    _atom_type_scat_dispersion_real
    _atom_type_scat_dispersion_imag
    _atom_type_scat_source
    'C' 'C' 0.0033 0.0016
                         'International Tables Vol C Tables 4.2.6.8 and 6.1.1.4'
    'H' 'H' 0.0000 0.0000
                         'International Tables Vol C Tables 4.2.6.8 and 6.1.1.4'
    'B' 'B' 0.0013 0.0007
                         'International Tables Vol C Tables 4.2.6.8 and 6.1.1.4'
    'N' 'N' 0.0061 0.0033
                         'International Tables Vol C Tables 4.2.6.8 and 6.1.1.4'
    'F' 'F' 0.0171 0.0103
                         'International Tables Vol C Tables 4.2.6.8 and 6.1.1.4'
    'P' 'P' 0.1023 0.0942
                         'International Tables Vol C Tables 4.2.6.8 and 6.1.1.4'
    'S' 'S' 0.1246 0.1234
                         'International Tables Vol C Tables 4.2.6.8 and 6.1.1.4'
_computing_data_collection     'APEX2 (Bruker, 2008)'
_computing_cell_refinement     'SAINT (Bruker, 2008)'
_computing_data_reduction     'SAINT and XPREP (Bruker, 2008)'
_computing_structure_solution     'SHELXS97 (Sheldrick, 2008)'
_computing_structure_refinement     'SHELXL97 (Sheldrick, 2008)'
_computing_molecular_graphics     'Mercury (Macrae <i>et al.</i>, 2006)'
_computing_publication_material
;
PLATON (Spek, 2009) and publCIF (Westrip, 2010)
;
loop_
    _atom_site_type_symbol
    _atom_site_label
    _atom_site_fract_x
    _atom_site_fract_y
    _atom_site_fract_z
    _atom_site_U_iso_or_equiv
    _atom_site_adp_type
    _atom_site_calc_flag
    _atom_site_refinement_flags
    _atom_site_occupancy
    _atom_site_symmetry_multiplicity
    _atom_site_disorder_assembly
    _atom_site_disorder_group
    P P1 0.78596(2) 0.65777(2) 0.445334(16) 0.01166(5) Uani d . 1 1 . .
    S S1 0.96769(2) 0.63976(2) 0.374765(18) 0.01685(5) Uani d . 1 1 . .
    N N1 0.87680(9) 0.91293(7) 0.39707(6) 0.01373(15) Uani d . 1 1 . .
    H H1N 0.9345(17) 0.8543(14) 0.4094(11) 0.026(4) Uiso d . 1 1 . .
    N N2 0.69381(9) 0.79586(7) 0.43140(6) 0.01417(15) Uani d . 1 1 . .
    H H2N 0.6070(17) 0.7983(13) 0.4336(11) 0.023(4) Uiso d . 1 1 . .
    C C1 0.73899(10) 0.89975(8) 0.40033(6) 0.01231(16) Uani d . 1 1 . .
    C C2 0.64302(10) 0.99596(8) 0.37087(7) 0.01522(17) Uani d . 1 1 . .
    H H2 0.5447 0.9905 0.3742 0.018 Uiso calc R 1 1 . .
    C C3 0.69272(11) 1.09772(9) 0.33728(7) 0.01724(18) Uani d . 1 1 . .
    H H3 0.6283 1.1623 0.3163 0.021 Uiso calc R 1 1 . .
    C C4 0.83746(11) 1.10760(9) 0.33348(7) 0.01743(18) Uani d . 1 1 . .
    H H4 0.8720 1.1779 0.3099 0.021 Uiso calc R 1 1 . .
    C C5 0.92708(10) 1.01375(9) 0.36444(7) 0.01606(17) Uani d . 1 1 . .
    H H5 1.0254 1.0187 0.3633 0.019 Uiso calc R 1 1 . .
    C C6 0.80053(10) 0.63744(8) 0.57047(7) 0.01523(17) Uani d . 1 1 . .
    H H6 0.8573 0.5584 0.5809 0.018 Uiso calc R 1 1 . .
    C C7 0.88217(12) 0.73112(10) 0.60746(7) 0.02037(19) Uani d . 1 1 . .
    H H7A 0.8247 0.8090 0.6048 0.031 Uiso calc R 1 1 . .
    H H7B 0.9704 0.7333 0.5690 0.031 Uiso calc R 1 1 . .
    H H7C 0.9036 0.7110 0.6722 0.031 Uiso calc R 1 1 . .
    C C8 0.65750(12) 0.63545(11) 0.62449(7) 0.0227(2) Uani d . 1 1 . .
    H H8A 0.6714 0.6250 0.6913 0.034 Uiso calc R 1 1 . .
    H H8B 0.6124 0.5696 0.6033 0.034 Uiso calc R 1 1 . .
    H H8C 0.5971 0.7104 0.6134 0.034 Uiso calc R 1 1 . .
    C C9 0.66301(10) 0.56210(8) 0.40889(7) 0.01525(17) Uani d . 1 1 . .
    H H9 0.5714 0.5805 0.4465 0.018 Uiso calc R 1 1 . .
    C C10 0.72355(12) 0.43267(9) 0.42862(8) 0.0225(2) Uani d . 1 1 . .
    H H10A 0.6565 0.3803 0.4117 0.034 Uiso calc R 1 1 . .
    H H10B 0.7397 0.4216 0.4951 0.034 Uiso calc R 1 1 . .
    H H10C 0.8131 0.4134 0.3917 0.034 Uiso calc R 1 1 . .
    C C11 0.63660(12) 0.58331(11) 0.30551(8) 0.0232(2) Uani d . 1 1 . .
    H H11A 0.7265 0.5699 0.2681 0.035 Uiso calc R 1 1 . .
    H H11B 0.5927 0.6651 0.2956 0.035 Uiso calc R 1 1 . .
    H H11C 0.5737 0.5285 0.2866 0.035 Uiso calc R 1 1 . .
    P P2 0.28135(2) 0.17525(2) 0.010066(16) 0.01218(5) Uani d . 1 1 . .
    S S2 0.45868(3) 0.20511(2) -0.055680(18) 0.01840(6) Uani d . 1 1 . .
    N N3 0.36925(9) 0.40856(7) 0.08654(6) 0.01469(15) Uani d . 1 1 . .
    H H3N 0.4264(17) 0.3527(14) 0.0599(11) 0.026(4) Uiso d . 1 1 . .
    N N4 0.18559(9) 0.30094(7) 0.05392(6) 0.01499(15) Uani d . 1 1 . .
    H H4N 0.0991(18) 0.3036(14) 0.0574(11) 0.026(4) Uiso d . 1 1 . .
    C C12 0.23059(10) 0.39780(8) 0.09024(6) 0.01343(16) Uani d . 1 1 . .
    C C13 0.13552(10) 0.48762(9) 0.13349(7) 0.01662(18) Uani d . 1 1 . .
    H H13 0.0371 0.4825 0.1382 0.020 Uiso calc R 1 1 . .
    C C14 0.18682(11) 0.58298(9) 0.16883(7) 0.01770(18) Uani d . 1 1 . .
    H H14 0.1229 0.6438 0.1983 0.021 Uiso calc R 1 1 . .
    C C15 0.33146(11) 0.59206(9) 0.16226(7) 0.01705(18) Uani d . 1 1 . .
    H H15 0.3662 0.6585 0.1864 0.020 Uiso calc R 1 1 . .
    C C16 0.42105(10) 0.50322(9) 0.12037(7) 0.01625(17) Uani d . 1 1 . .
    H H16 0.5197 0.5073 0.1148 0.020 Uiso calc R 1 1 . .
    C C17 0.30506(11) 0.07372(9) 0.10941(7) 0.01614(17) Uani d . 1 1 . .
    H H17 0.3626 -0.0008 0.0863 0.019 Uiso calc R 1 1 . .
    C C18 0.38861(12) 0.12465(11) 0.18215(8) 0.0233(2) Uani d . 1 1 . .
    H H18A 0.3314 0.1939 0.2104 0.035 Uiso calc R 1 1 . .
    H H18B 0.4757 0.1483 0.1519 0.035 Uiso calc R 1 1 . .
    H H18C 0.4122 0.0643 0.2307 0.035 Uiso calc R 1 1 . .
    C C19 0.16526(12) 0.04013(11) 0.15352(8) 0.0239(2) Uani d . 1 1 . .
    H H19A 0.1840 -0.0155 0.2060 0.036 Uiso calc R 1 1 . .
    H H19B 0.1168 0.0028 0.1068 0.036 Uiso calc R 1 1 . .
    H H19C 0.1055 0.1116 0.1760 0.036 Uiso calc R 1 1 . .
    C C20 0.15834(11) 0.12086(9) -0.06363(7) 0.01632(17) Uani d . 1 1 . .
    H H20 0.0659 0.1196 -0.0270 0.020 Uiso calc R 1 1 . .
    C C21 0.21606(12) -0.00593(10) -0.09231(8) 0.0229(2) Uani d . 1 1 . .
    H H21A 0.1512 -0.0352 -0.1333 0.034 Uiso calc R 1 1 . .
    H H21B 0.2249 -0.0573 -0.0364 0.034 Uiso calc R 1 1 . .
    H H21C 0.3089 -0.0063 -0.1255 0.034 Uiso calc R 1 1 . .
    C C22 0.13528(14) 0.20246(11) -0.14931(8) 0.0268(2) Uani d . 1 1 . .
    H H22A 0.2242 0.2008 -0.1876 0.040 Uiso calc R 1 1 . .
    H H22B 0.1031 0.2836 -0.1292 0.040 Uiso calc R 1 1 . .
    H H22C 0.0638 0.1752 -0.1861 0.040 Uiso calc R 1 1 . .
    B B1 0.28660(12) 0.85386(10) 0.39883(8) 0.0185(2) Uani d . 1 1 . .
    F F1 0.40011(7) 0.79614(7) 0.44747(6) 0.02936(16) Uani d . 1 1 . .
    F F2 0.16085(7) 0.84002(7) 0.44969(5) 0.02751(15) Uani d . 1 1 . .
    F F3 0.28753(12) 0.80759(9) 0.31181(6) 0.0517(3) Uani d . 1 1 . .
    F F4 0.29860(8) 0.97445(6) 0.39163(6) 0.03064(16) Uani d . 1 1 . .
    B B2 -0.19867(12) 0.34423(10) 0.11792(9) 0.0193(2) Uani d . 1 1 . .
    F F5 -0.10985(7) 0.28359(7) 0.04786(6) 0.03054(16) Uani d . 1 1 . .
    F F6 -0.22706(8) 0.46261(6) 0.09101(5) 0.02529(14) Uani d . 1 1 . .
    F F7 -0.12520(9) 0.33533(7) 0.19898(6) 0.03483(18) Uani d . 1 1 . .
    F F8 -0.32269(8) 0.29481(7) 0.13303(7) 0.03629(19) Uani d . 1 1 . .
loop_
    _atom_site_aniso_label
    _atom_site_aniso_U_11
    _atom_site_aniso_U_22
    _atom_site_aniso_U_33
    _atom_site_aniso_U_12
    _atom_site_aniso_U_13
    _atom_site_aniso_U_23
    P1 0.00889(10) 0.01168(10) 0.01423(10) -0.00092(7) -0.00103(8) 0.00099(8)
    S1 0.01067(10) 0.01698(11) 0.02161(11) 0.00076(8) 0.00251(8) 0.00108(8)
    N1 0.0098(4) 0.0138(4) 0.0175(4) -0.0012(3) -0.0016(3) 0.0018(3)
    N2 0.0077(3) 0.0133(3) 0.0212(4) -0.0011(3) -0.0006(3) 0.0034(3)
    C1 0.0104(4) 0.0136(4) 0.0130(4) -0.0015(3) -0.0009(3) 0.0000(3)
    C2 0.0113(4) 0.0149(4) 0.0192(4) -0.0002(3) -0.0028(3) 0.0011(3)
    C3 0.0167(4) 0.0144(4) 0.0203(4) 0.0002(3) -0.0036(3) 0.0013(3)
    C4 0.0187(5) 0.0146(4) 0.0197(4) -0.0048(3) -0.0020(3) 0.0010(3)
    C5 0.0137(4) 0.0165(4) 0.0189(4) -0.0054(3) -0.0008(3) 0.0002(3)
    C6 0.0152(4) 0.0150(4) 0.0156(4) -0.0018(3) -0.0033(3) 0.0020(3)
    C7 0.0188(5) 0.0234(5) 0.0204(5) -0.0058(4) -0.0050(4) -0.0022(4)
    C8 0.0224(5) 0.0301(5) 0.0168(4) -0.0102(4) 0.0016(4) 0.0003(4)
    C9 0.0134(4) 0.0155(4) 0.0175(4) -0.0037(3) -0.0022(3) -0.0005(3)
    C10 0.0230(5) 0.0148(4) 0.0306(5) -0.0038(4) -0.0053(4) -0.0009(4)
    C11 0.0247(5) 0.0281(5) 0.0188(5) -0.0081(4) -0.0068(4) -0.0007(4)
    P2 0.01002(11) 0.01213(10) 0.01402(10) -0.00055(8) 0.00027(8) -0.00110(8)
    S2 0.01374(11) 0.01706(11) 0.02344(12) -0.00190(8) 0.00638(9) -0.00245(9)
    N3 0.0101(4) 0.0149(4) 0.0187(4) -0.0008(3) 0.0009(3) -0.0029(3)
    N4 0.0087(4) 0.0140(4) 0.0221(4) -0.0010(3) 0.0005(3) -0.0040(3)
    C12 0.0112(4) 0.0140(4) 0.0149(4) -0.0013(3) -0.0002(3) -0.0001(3)
    C13 0.0111(4) 0.0163(4) 0.0219(4) -0.0009(3) 0.0021(3) -0.0029(3)
    C14 0.0155(4) 0.0164(4) 0.0206(4) -0.0008(3) 0.0023(3) -0.0037(3)
    C15 0.0168(4) 0.0169(4) 0.0180(4) -0.0043(3) -0.0003(3) -0.0027(3)
    C16 0.0125(4) 0.0180(4) 0.0188(4) -0.0038(3) -0.0011(3) -0.0010(3)
    C17 0.0152(4) 0.0162(4) 0.0167(4) -0.0010(3) -0.0018(3) 0.0014(3)
    C18 0.0216(5) 0.0291(5) 0.0200(5) -0.0042(4) -0.0075(4) 0.0022(4)
    C19 0.0221(5) 0.0290(5) 0.0214(5) -0.0091(4) -0.0004(4) 0.0065(4)
    C20 0.0152(4) 0.0172(4) 0.0166(4) -0.0009(3) -0.0025(3) -0.0030(3)
    C21 0.0235(5) 0.0197(5) 0.0256(5) -0.0005(4) -0.0041(4) -0.0084(4)
    C22 0.0315(6) 0.0278(5) 0.0212(5) -0.0007(4) -0.0100(4) 0.0021(4)
    B1 0.0149(5) 0.0196(5) 0.0203(5) 0.0000(4) -0.0001(4) 0.0008(4)
    F1 0.0104(3) 0.0298(4) 0.0461(4) 0.0001(2) -0.0016(3) 0.0148(3)
    F2 0.0114(3) 0.0351(4) 0.0361(4) -0.0048(3) -0.0026(3) 0.0074(3)
    F3 0.0758(7) 0.0500(5) 0.0258(4) 0.0059(5) 0.0004(4) -0.0137(4)
    F4 0.0229(3) 0.0203(3) 0.0485(4) -0.0036(3) -0.0036(3) 0.0086(3)
    B2 0.0127(5) 0.0187(5) 0.0265(5) -0.0025(4) 0.0001(4) -0.0003(4)
    F5 0.0173(3) 0.0304(4) 0.0427(4) 0.0002(3) 0.0051(3) -0.0121(3)
    F6 0.0251(3) 0.0212(3) 0.0275(3) 0.0022(2) 0.0010(3) 0.0046(3)
    F7 0.0384(4) 0.0365(4) 0.0310(4) -0.0084(3) -0.0118(3) 0.0121(3)
    F8 0.0160(3) 0.0299(4) 0.0636(5) -0.0087(3) 0.0073(3) -0.0091(4)
_geom_special_details
;
All e.s.d.'s (except the e.s.d. in the dihedral angle between two l.s. planes)
are estimated using the full covariance matrix. The cell e.s.d.'s are taken
into account individually in the estimation of e.s.d.'s in distances, angles
and torsion angles; correlations between e.s.d.'s in cell parameters are only
used when they are defined by crystal symmetry. An approximate (isotropic)
treatment of cell e.s.d.'s is used for estimating e.s.d.'s involving l.s.
planes.
;
loop_
    _geom_bond_atom_site_label_1
    _geom_bond_atom_site_label_2
    _geom_bond_site_symmetry_2
    _geom_bond_distance
    _geom_bond_publ_flag
    P1 N2 . 1.7100(8) ?
    P1 C6 . 1.8177(10) ?
    P1 C9 . 1.8199(10) ?
    P1 S1 . 1.9434(3) ?
    N1 C1 . 1.3463(12) ?
    N1 C5 . 1.3614(12) ?
    N1 H1N . 0.831(17) ?
    N2 C1 . 1.3651(12) ?
    N2 H2N . 0.827(16) ?
    C1 C2 . 1.4069(12) ?
    C2 C3 . 1.3725(13) ?
    C2 H2 . 0.9500 ?
    C3 C4 . 1.4035(14) ?
    C3 H3 . 0.9500 ?
    C4 C5 . 1.3617(14) ?
    C4 H4 . 0.9500 ?
    C5 H5 . 0.9500 ?
    C6 C8 . 1.5303(15) ?
    C6 C7 . 1.5323(14) ?
    C6 H6 . 1.0000 ?
    C7 H7A . 0.9800 ?
    C7 H7B . 0.9800 ?
    C7 H7C . 0.9800 ?
    C8 H8A . 0.9800 ?
    C8 H8B . 0.9800 ?
    C8 H8C . 0.9800 ?
    C9 C11 . 1.5300(14) ?
    C9 C10 . 1.5349(14) ?
    C9 H9 . 1.0000 ?
    C10 H10A . 0.9800 ?
    C10 H10B . 0.9800 ?
    C10 H10C . 0.9800 ?
    C11 H11A . 0.9800 ?
    C11 H11B . 0.9800 ?
    C11 H11C . 0.9800 ?
    P2 N4 . 1.7063(8) ?
    P2 C17 . 1.8155(10) ?
    P2 C20 . 1.8168(10) ?
    P2 S2 . 1.9517(3) ?
    N3 C12 . 1.3478(12) ?
    N3 C16 . 1.3612(12) ?
    N3 H3N . 0.862(16) ?
    N4 C12 . 1.3669(12) ?
    N4 H4N . 0.824(17) ?
    C12 C13 . 1.4049(13) ?
    C13 C14 . 1.3746(14) ?
    C13 H13 . 0.9500 ?
    C14 C15 . 1.4001(14) ?
    C14 H14 . 0.9500 ?
    C15 C16 . 1.3625(14) ?
    C15 H15 . 0.9500 ?
    C16 H16 . 0.9500 ?
    C17 C18 . 1.5315(14) ?
    C17 C19 . 1.5323(15) ?
    C17 H17 . 1.0000 ?
    C18 H18A . 0.9800 ?
    C18 H18B . 0.9800 ?
    C18 H18C . 0.9800 ?
    C19 H19A . 0.9800 ?
    C19 H19B . 0.9800 ?
    C19 H19C . 0.9800 ?
    C20 C22 . 1.5290(15) ?
    C20 C21 . 1.5334(14) ?
    C20 H20 . 1.0000 ?
    C21 H21A . 0.9800 ?
    C21 H21B . 0.9800 ?
    C21 H21C . 0.9800 ?
    C22 H22A . 0.9800 ?
    C22 H22B . 0.9800 ?
    C22 H22C . 0.9800 ?
    B1 F3 . 1.3704(14) ?
    B1 F2 . 1.3904(13) ?
    B1 F4 . 1.3932(13) ?
    B1 F1 . 1.4097(13) ?
    B2 F8 . 1.3828(13) ?
    B2 F6 . 1.3870(13) ?
    B2 F7 . 1.3956(14) ?
    B2 F5 . 1.4078(14) ?
loop_
    _geom_angle_atom_site_label_1
    _geom_angle_atom_site_label_2
    _geom_angle_atom_site_label_3
    _geom_angle_site_symmetry_1
    _geom_angle_site_symmetry_3
    _geom_angle
    _geom_angle_publ_flag
    N2 P1 C6 . . 105.14(4) ?
    N2 P1 C9 . . 102.21(4) ?
    C6 P1 C9 . . 108.40(5) ?
    N2 P1 S1 . . 112.59(3) ?
    C6 P1 S1 . . 113.15(3) ?
    C9 P1 S1 . . 114.42(3) ?
    C1 N1 C5 . . 122.89(8) ?
    C1 N1 H1N . . 118.4(11) ?
    C5 N1 H1N . . 118.3(11) ?
    C1 N2 P1 . . 130.31(7) ?
    C1 N2 H2N . . 113.2(11) ?
    P1 N2 H2N . . 115.3(11) ?
    N1 C1 N2 . . 120.84(8) ?
    N1 C1 C2 . . 118.15(8) ?
    N2 C1 C2 . . 121.00(8) ?
    C3 C2 C1 . . 119.39(9) ?
    C3 C2 H2 . . 120.3 ?
    C1 C2 H2 . . 120.3 ?
    C2 C3 C4 . . 120.87(9) ?
    C2 C3 H3 . . 119.6 ?
    C4 C3 H3 . . 119.6 ?
    C5 C4 C3 . . 118.20(9) ?
    C5 C4 H4 . . 120.9 ?
    C3 C4 H4 . . 120.9 ?
    N1 C5 C4 . . 120.46(9) ?
    N1 C5 H5 . . 119.8 ?
    C4 C5 H5 . . 119.8 ?
    C8 C6 C7 . . 111.65(8) ?
    C8 C6 P1 . . 112.90(7) ?
    C7 C6 P1 . . 110.39(7) ?
    C8 C6 H6 . . 107.2 ?
    C7 C6 H6 . . 107.2 ?
    P1 C6 H6 . . 107.2 ?
    C6 C7 H7A . . 109.5 ?
    C6 C7 H7B . . 109.5 ?
    H7A C7 H7B . . 109.5 ?
    C6 C7 H7C . . 109.5 ?
    H7A C7 H7C . . 109.5 ?
    H7B C7 H7C . . 109.5 ?
    C6 C8 H8A . . 109.5 ?
    C6 C8 H8B . . 109.5 ?
    H8A C8 H8B . . 109.5 ?
    C6 C8 H8C . . 109.5 ?
    H8A C8 H8C . . 109.5 ?
    H8B C8 H8C . . 109.5 ?
    C11 C9 C10 . . 111.19(9) ?
    C11 C9 P1 . . 110.76(7) ?
    C10 C9 P1 . . 108.62(7) ?
    C11 C9 H9 . . 108.7 ?
    C10 C9 H9 . . 108.7 ?
    P1 C9 H9 . . 108.7 ?
    C9 C10 H10A . . 109.5 ?
    C9 C10 H10B . . 109.5 ?
    H10A C10 H10B . . 109.5 ?
    C9 C10 H10C . . 109.5 ?
    H10A C10 H10C . . 109.5 ?
    H10B C10 H10C . . 109.5 ?
    C9 C11 H11A . . 109.5 ?
    C9 C11 H11B . . 109.5 ?
    H11A C11 H11B . . 109.5 ?
    C9 C11 H11C . . 109.5 ?
    H11A C11 H11C . . 109.5 ?
    H11B C11 H11C . . 109.5 ?
    N4 P2 C17 . . 105.30(4) ?
    N4 P2 C20 . . 102.38(4) ?
    C17 P2 C20 . . 108.02(5) ?
    N4 P2 S2 . . 112.71(3) ?
    C17 P2 S2 . . 113.40(3) ?
    C20 P2 S2 . . 114.10(4) ?
    C12 N3 C16 . . 123.33(8) ?
    C12 N3 H3N . . 117.0(10) ?
    C16 N3 H3N . . 119.6(10) ?
    C12 N4 P2 . . 129.67(7) ?
    C12 N4 H4N . . 113.3(11) ?
    P2 N4 H4N . . 116.9(11) ?
    N3 C12 N4 . . 120.31(8) ?
    N3 C12 C13 . . 118.05(9) ?
    N4 C12 C13 . . 121.63(9) ?
    C14 C13 C12 . . 119.09(9) ?
    C14 C13 H13 . . 120.5 ?
    C12 C13 H13 . . 120.5 ?
    C13 C14 C15 . . 121.22(9) ?
    C13 C14 H14 . . 119.4 ?
    C15 C14 H14 . . 119.4 ?
    C16 C15 C14 . . 118.29(9) ?
    C16 C15 H15 . . 120.9 ?
    C14 C15 H15 . . 120.9 ?
    N3 C16 C15 . . 120.00(9) ?
    N3 C16 H16 . . 120.0 ?
    C15 C16 H16 . . 120.0 ?
    C18 C17 C19 . . 110.96(9) ?
    C18 C17 P2 . . 110.62(7) ?
    C19 C17 P2 . . 112.78(7) ?
    C18 C17 H17 . . 107.4 ?
    C19 C17 H17 . . 107.4 ?
    P2 C17 H17 . . 107.4 ?
    C17 C18 H18A . . 109.5 ?
    C17 C18 H18B . . 109.5 ?
    H18A C18 H18B . . 109.5 ?
    C17 C18 H18C . . 109.5 ?
    H18A C18 H18C . . 109.5 ?
    H18B C18 H18C . . 109.5 ?
    C17 C19 H19A . . 109.5 ?
    C17 C19 H19B . . 109.5 ?
    H19A C19 H19B . . 109.5 ?
    C17 C19 H19C . . 109.5 ?
    H19A C19 H19C . . 109.5 ?
    H19B C19 H19C . . 109.5 ?
    C22 C20 C21 . . 111.04(9) ?
    C22 C20 P2 . . 110.40(7) ?
    C21 C20 P2 . . 109.04(7) ?
    C22 C20 H20 . . 108.8 ?
    C21 C20 H20 . . 108.8 ?
    P2 C20 H20 . . 108.8 ?
    C20 C21 H21A . . 109.5 ?
    C20 C21 H21B . . 109.5 ?
    H21A C21 H21B . . 109.5 ?
    C20 C21 H21C . . 109.5 ?
    H21A C21 H21C . . 109.5 ?
    H21B C21 H21C . . 109.5 ?
    C20 C22 H22A . . 109.5 ?
    C20 C22 H22B . . 109.5 ?
    H22A C22 H22B . . 109.5 ?
    C20 C22 H22C . . 109.5 ?
    H22A C22 H22C . . 109.5 ?
    H22B C22 H22C . . 109.5 ?
    F3 B1 F2 . . 110.21(10) ?
    F3 B1 F4 . . 110.25(10) ?
    F2 B1 F4 . . 108.31(9) ?
    F3 B1 F1 . . 110.41(10) ?
    F2 B1 F1 . . 108.90(9) ?
    F4 B1 F1 . . 108.70(9) ?
    F8 B2 F6 . . 110.45(9) ?
    F8 B2 F7 . . 110.28(10) ?
    F6 B2 F7 . . 109.24(9) ?
    F8 B2 F5 . . 110.69(9) ?
    F6 B2 F5 . . 108.88(9) ?
    F7 B2 F5 . . 107.23(9) ?
loop_
    _geom_torsion_atom_site_label_1
    _geom_torsion_atom_site_label_2
    _geom_torsion_atom_site_label_3
    _geom_torsion_atom_site_label_4
    _geom_torsion_site_symmetry_1
    _geom_torsion_site_symmetry_2
    _geom_torsion_site_symmetry_3
    _geom_torsion_site_symmetry_4
    _geom_torsion
    _geom_torsion_publ_flag
    C6 P1 N2 C1 . . . . 104.90(9) ?
    C9 P1 N2 C1 . . . . -141.95(9) ?
    S1 P1 N2 C1 . . . . -18.72(10) ?
    C5 N1 C1 N2 . . . . 178.31(9) ?
    C5 N1 C1 C2 . . . . -1.71(14) ?
    P1 N2 C1 N1 . . . . -16.91(14) ?
    P1 N2 C1 C2 . . . . 163.11(8) ?
    N1 C1 C2 C3 . . . . 2.07(14) ?
    N2 C1 C2 C3 . . . . -177.95(9) ?
    C1 C2 C3 C4 . . . . -1.09(15) ?
    C2 C3 C4 C5 . . . . -0.32(15) ?
    C1 N1 C5 C4 . . . . 0.30(15) ?
    C3 C4 C5 N1 . . . . 0.75(15) ?
    N2 P1 C6 C8 . . . . 64.31(8) ?
    C9 P1 C6 C8 . . . . -44.41(8) ?
    S1 P1 C6 C8 . . . . -172.43(6) ?
    N2 P1 C6 C7 . . . . -61.44(8) ?
    C9 P1 C6 C7 . . . . -170.16(7) ?
    S1 P1 C6 C7 . . . . 61.82(7) ?
    N2 P1 C9 C11 . . . . 64.39(8) ?
    C6 P1 C9 C11 . . . . 175.09(7) ?
    S1 P1 C9 C11 . . . . -57.61(8) ?
    N2 P1 C9 C10 . . . . -173.23(7) ?
    C6 P1 C9 C10 . . . . -62.53(8) ?
    S1 P1 C9 C10 . . . . 64.77(8) ?
    C17 P2 N4 C12 . . . . 88.97(10) ?
    C20 P2 N4 C12 . . . . -158.17(9) ?
    S2 P2 N4 C12 . . . . -35.14(10) ?
    C16 N3 C12 N4 . . . . 179.23(9) ?
    C16 N3 C12 C13 . . . . -1.73(14) ?
    P2 N4 C12 N3 . . . . 6.74(14) ?
    P2 N4 C12 C13 . . . . -172.27(8) ?
    N3 C12 C13 C14 . . . . 0.93(14) ?
    N4 C12 C13 C14 . . . . 179.96(9) ?
    C12 C13 C14 C15 . . . . 0.13(15) ?
    C13 C14 C15 C16 . . . . -0.48(15) ?
    C12 N3 C16 C15 . . . . 1.40(15) ?
    C14 C15 C16 N3 . . . . -0.25(15) ?
    N4 P2 C17 C18 . . . . -62.07(8) ?
    C20 P2 C17 C18 . . . . -170.90(7) ?
    S2 P2 C17 C18 . . . . 61.61(8) ?
    N4 P2 C17 C19 . . . . 62.85(8) ?
    C20 P2 C17 C19 . . . . -45.98(9) ?
    S2 P2 C17 C19 . . . . -173.47(7) ?
    N4 P2 C20 C22 . . . . 69.74(8) ?
    C17 P2 C20 C22 . . . . -179.43(7) ?
    S2 P2 C20 C22 . . . . -52.35(8) ?
    N4 P2 C20 C21 . . . . -168.00(7) ?
    C17 P2 C20 C21 . . . . -57.18(8) ?
    S2 P2 C20 C21 . . . . 69.91(8) ?
loop_
    _geom_hbond_atom_site_label_D
    _geom_hbond_atom_site_label_H
    _geom_hbond_atom_site_label_A
    _geom_hbond_site_symmetry_A
    _geom_hbond_distance_DH
    _geom_hbond_distance_HA
    _geom_hbond_distance_DA
    _geom_hbond_angle_DHA
    N1 H1N S1 . 0.831(17) 2.482(16) 3.1356(9) 136.3(14)
    N1 H1N F2 1_655 0.831(17) 2.266(16) 2.8820(10) 131.2(14)
    N2 H2N F1 . 0.827(16) 1.982(17) 2.8073(10) 175.6(15)
    N3 H3N S2 . 0.862(16) 2.375(16) 3.1297(9) 146.4(14)
    N4 H4N F5 . 0.824(17) 2.059(17) 2.8714(11) 168.7(15)
    C2 H2 F4 . 0.95 2.39 3.3341(12) 176.8
    C4 H4 F7 1_665 0.95 2.36 3.2290(12) 151.3
    C6 H6 S1 2_766 1.00 2.71 3.7038(10) 171.9
    C13 H13 F7 . 0.95 2.53 3.2968(13) 137.7
    C14 H14 S1 1_455 0.95 2.85 3.5328(10) 129.4
    C15 H15 F3 . 0.95 2.52 3.2773(13) 136.6
    C16 H16 F6 1_655 0.95 2.41 3.3406(12) 164.7
    C17 H17 S2 2_655 1.00 2.73 3.7128(10) 169.0
_iucr_refine_instructions_details
;
TITL I in P-1, 1569 CH0129 (SPN-iPr)(BF4)
CELL 0.71073   9.5816  11.3855  14.3650  88.221  86.067  82.299
ZERR    4.00   0.0001   0.0002   0.0002   0.001   0.001   0.001
LATT  1
SFAC C H B N F P S
UNIT 44 80 4 8 16 4 4
TEMP -173.160
SIZE 0.38 0.40 0.54
L.S. 4
ACTA
BOND $H
CONF
HTAB
FMAP 2
PLAN 20
eqiv $1   x+1, y, z      ! 1655
htab n1 s1
htab n1 f2_$1
htab n2 f1
htab n3 s2
htab n4 f5
eqiv $2 1+x,1+y,z        ! 1665
eqiv $3 2-x,1-y,1-z      ! 2766
eqiv $4 -1+x,y,z         ! 1455
eqiv $5 1-x,-y,-z        ! 2655
htab c2 f4
htab c4 f7_$2  ! 1665
htab c6 S1_$3  ! 2766
htab c13 f7
htab c14 s1_$4 ! 1455
htab c15 f3
htab c16 f6_$1 ! 1655
htab c17 S2_$5 ! 2655
OMIT -3 60
WGHT    0.038100    0.701300
FVAR       0.18607
MOLE 1
P1    6    0.785959    0.657772    0.445334    11.00000    0.00889    0.01168 =
         0.01423    0.00099   -0.00103   -0.00092
S1    7    0.967687    0.639756    0.374765    11.00000    0.01067    0.01698 =
         0.02161    0.00108    0.00251    0.00076
N1    4    0.876796    0.912926    0.397070    11.00000    0.00976    0.01383 =
         0.01749    0.00178   -0.00159   -0.00124
H1N   2    0.934532    0.854302    0.409387    11.00000    0.02610
N2    4    0.693814    0.795861    0.431404    11.00000    0.00767    0.01328 =
         0.02121    0.00345   -0.00057   -0.00112
H2N   2    0.606952    0.798332    0.433607    11.00000    0.02330
C1    1    0.738985    0.899750    0.400328    11.00000    0.01039    0.01357 =
         0.01296    0.00003   -0.00094   -0.00152
C2    1    0.643016    0.995963    0.370869    11.00000    0.01125    0.01494 =
         0.01920    0.00113   -0.00277   -0.00021
AFIX  43
H2    2    0.544712    0.990545    0.374197    11.00000   -1.20000
AFIX   0
C3    1    0.692724    1.097725    0.337277    11.00000    0.01668    0.01436 =
         0.02031    0.00125   -0.00358    0.00015
AFIX  43
H3    2    0.628316    1.162324    0.316322    11.00000   -1.20000
AFIX   0
C4    1    0.837459    1.107604    0.333477    11.00000    0.01872    0.01458 =
         0.01971    0.00100   -0.00203   -0.00478
AFIX  43
H4    2    0.871965    1.177874    0.309938    11.00000   -1.20000
AFIX   0
C5    1    0.927084    1.013747    0.364442    11.00000    0.01367    0.01652 =
         0.01888    0.00016   -0.00081   -0.00543
AFIX  43
H5    2    1.025390    1.018655    0.363268    11.00000   -1.20000
AFIX   0
C6    1    0.800526    0.637436    0.570468    11.00000    0.01522    0.01501 =
         0.01557    0.00196   -0.00328   -0.00179
AFIX  13
H6    2    0.857324    0.558399    0.580906    11.00000   -1.20000
AFIX   0
C7    1    0.882174    0.731123    0.607458    11.00000    0.01877    0.02336 =
         0.02043   -0.00219   -0.00495   -0.00582
AFIX 137
H7A   2    0.824749    0.808999    0.604796    11.00000   -1.50000
H7B   2    0.970374    0.733278    0.569018    11.00000   -1.50000
H7C   2    0.903618    0.711010    0.672216    11.00000   -1.50000
AFIX   0
C8    1    0.657504    0.635450    0.624487    11.00000    0.02244    0.03011 =
         0.01680    0.00034    0.00164   -0.01017
AFIX 137
H8A   2    0.671414    0.625046    0.691343    11.00000   -1.50000
H8B   2    0.612385    0.569616    0.603300    11.00000   -1.50000
H8C   2    0.597123    0.710417    0.613410    11.00000   -1.50000
AFIX   0
C9    1    0.663012    0.562103    0.408894    11.00000    0.01335    0.01551 =
         0.01755   -0.00046   -0.00222   -0.00373
AFIX  13
H9    2    0.571367    0.580478    0.446544    11.00000   -1.20000
AFIX   0
C10   1    0.723547    0.432673    0.428624    11.00000    0.02300    0.01477 =
         0.03060   -0.00086   -0.00526   -0.00383
AFIX 137
H10A  2    0.656525    0.380300    0.411667    11.00000   -1.50000
H10B  2    0.739679    0.421648    0.495145    11.00000   -1.50000
H10C  2    0.813087    0.413433    0.391656    11.00000   -1.50000
AFIX   0
C11   1    0.636601    0.583308    0.305507    11.00000    0.02471    0.02809 =
         0.01876   -0.00072   -0.00679   -0.00810
AFIX 137
H11A  2    0.726539    0.569887    0.268142    11.00000   -1.50000
H11B  2    0.592652    0.665127    0.295561    11.00000   -1.50000
H11C  2    0.573696    0.528491    0.286597    11.00000   -1.50000
AFIX   0
MOLE 2
P2    6    0.281351    0.175247    0.010066    11.00000    0.01002    0.01213 =
         0.01402   -0.00110    0.00027   -0.00055
S2    7    0.458680    0.205110   -0.055680    11.00000    0.01374    0.01706 =
         0.02344   -0.00245    0.00638   -0.00190
N3    4    0.369255    0.408557    0.086539    11.00000    0.01009    0.01494 =
         0.01870   -0.00290    0.00088   -0.00075
H3N   2    0.426378    0.352730    0.059925    11.00000    0.02559
N4    4    0.185591    0.300943    0.053916    11.00000    0.00874    0.01398 =
         0.02213   -0.00395    0.00053   -0.00103
H4N   2    0.099073    0.303573    0.057448    11.00000    0.02564
C12   1    0.230593    0.397798    0.090242    11.00000    0.01119    0.01404 =
         0.01488   -0.00006   -0.00022   -0.00134
C13   1    0.135516    0.487620    0.133491    11.00000    0.01109    0.01630 =
         0.02194   -0.00289    0.00207   -0.00086
AFIX  43
H13   2    0.037119    0.482523    0.138248    11.00000   -1.20000
AFIX   0
C14   1    0.186816    0.582976    0.168827    11.00000    0.01552    0.01638 =
         0.02058   -0.00372    0.00230   -0.00080
AFIX  43
H14   2    0.122941    0.643842    0.198251    11.00000   -1.20000
AFIX   0
C15   1    0.331460    0.592064    0.162261    11.00000    0.01684    0.01687 =
         0.01802   -0.00273   -0.00027   -0.00428
AFIX  43
H15   2    0.366244    0.658469    0.186390    11.00000   -1.20000
AFIX   0
C16   1    0.421048    0.503215    0.120374    11.00000    0.01249    0.01804 =
         0.01876   -0.00099   -0.00111   -0.00383
AFIX  43
H16   2    0.519653    0.507327    0.114783    11.00000   -1.20000
AFIX   0
C17   1    0.305064    0.073720    0.109411    11.00000    0.01518    0.01621 =
         0.01671    0.00144   -0.00175   -0.00099
AFIX  13
H17   2    0.362556   -0.000755    0.086285    11.00000   -1.20000
AFIX   0
C18   1    0.388610    0.124648    0.182146    11.00000    0.02158    0.02913 =
         0.01995    0.00222   -0.00753   -0.00417
AFIX 137
H18A  2    0.331437    0.193949    0.210353    11.00000   -1.50000
H18B  2    0.475680    0.148277    0.151893    11.00000   -1.50000
H18C  2    0.412176    0.064307    0.230734    11.00000   -1.50000
AFIX   0
C19   1    0.165261    0.040133    0.153522    11.00000    0.02211    0.02904 =
         0.02143    0.00652   -0.00036   -0.00906
AFIX 137
H19A  2    0.184041   -0.015507    0.206002    11.00000   -1.50000
H19B  2    0.116793    0.002790    0.106795    11.00000   -1.50000
H19C  2    0.105537    0.111633    0.175982    11.00000   -1.50000
AFIX   0
C20   1    0.158341    0.120864   -0.063633    11.00000    0.01518    0.01723 =
         0.01659   -0.00299   -0.00254   -0.00088
AFIX  13
H20   2    0.065904    0.119581   -0.027049    11.00000   -1.20000
AFIX   0
C21   1    0.216059   -0.005930   -0.092309    11.00000    0.02349    0.01971 =
         0.02563   -0.00838   -0.00410   -0.00051
AFIX 137
H21A  2    0.151242   -0.035176   -0.133263    11.00000   -1.50000
H21B  2    0.224904   -0.057327   -0.036449    11.00000   -1.50000
H21C  2    0.308921   -0.006321   -0.125543    11.00000   -1.50000
AFIX   0
C22   1    0.135280    0.202461   -0.149310    11.00000    0.03154    0.02783 =
         0.02121    0.00206   -0.01002   -0.00074
AFIX 137
H22A  2    0.224168    0.200841   -0.187600    11.00000   -1.50000
H22B  2    0.103075    0.283608   -0.129176    11.00000   -1.50000
H22C  2    0.063818    0.175232   -0.186066    11.00000   -1.50000
AFIX   0
MOLE 3
B1    3    0.286597    0.853858    0.398829    11.00000    0.01490    0.01958 =
         0.02031    0.00078   -0.00011    0.00004
F1    5    0.400115    0.796144    0.447474    11.00000    0.01045    0.02980 =
         0.04607    0.01477   -0.00164    0.00015
F2    5    0.160851    0.840022    0.449687    11.00000    0.01140    0.03511 =
         0.03612    0.00744   -0.00263   -0.00479
F3    5    0.287533    0.807592    0.311814    11.00000    0.07580    0.04997 =
         0.02576   -0.01372    0.00035    0.00585
F4    5    0.298601    0.974453    0.391629    11.00000    0.02291    0.02027 =
         0.04851    0.00861   -0.00361   -0.00356
MOLE 4
B2    3   -0.198669    0.344232    0.117916    11.00000    0.01274    0.01868 =
         0.02647   -0.00029    0.00011   -0.00255
F5    5   -0.109852    0.283594    0.047859    11.00000    0.01733    0.03040 =
         0.04268   -0.01214    0.00513    0.00024
F6    5   -0.227058    0.462612    0.091010    11.00000    0.02509    0.02117 =
         0.02747    0.00463    0.00101    0.00224
F7    5   -0.125198    0.335327    0.198976    11.00000    0.03839    0.03653 =
         0.03104    0.01207   -0.01184   -0.00839
F8    5   -0.322690    0.294807    0.133032    11.00000    0.01605    0.02991 =
         0.06357   -0.00911    0.00733   -0.00869
HKLF 4
REM  1569 in P-1, 1569 CH0129 (SPN-iPr)(BF4)
REM R1 =  0.0274 for   8332 Fo > 4sig(Fo)  and  0.0299 for all   8997 data
REM    385 parameters refined using      0 restraints
END
WGHT      0.0381      0.7019
REM Highest difference peak  0.722,  deepest hole -0.547,  1-sigma level  0.051
Q1    1   0.3629  0.8373  0.3012  11.00000  0.05    0.72
Q2    1   0.1762  0.8179  0.3997  11.00000  0.05    0.60
Q3    1   0.2929  0.1276  0.0594  11.00000  0.05    0.49
Q4    1   0.7951  0.6401  0.5074  11.00000  0.05    0.46
Q5    1   0.1810  0.4459  0.1121  11.00000  0.05    0.44
Q6    1   0.2983  0.7527  0.3363  11.00000  0.05    0.42
Q7    1   0.1610  0.5362  0.1482  11.00000  0.05    0.41
Q8    1  -0.3310  0.3178  0.0783  11.00000  0.05    0.40
Q9    1   0.6879  0.9557  0.3937  11.00000  0.05    0.39
;
data_global
_journal_date_recd_electronic     2012-04-05
_journal_date_accepted     2012-05-16
_journal_name_full     'Acta Crystallographica, Section E'
_journal_year     2012
_journal_volume     68
_journal_issue      6
_journal_page_first     o1835
_journal_page_last     o1836
_journal_paper_category     QO
_journal_paper_doi     10.1107/S1600536812022295
_journal_coeditor_code     EZ2293
_publ_contact_author_name     'Kurt Mereiter'
_publ_contact_author_address
;
Institute of Chemical Technologies and Analytics
Vienna University of Technology
Getreidemarkt 9/164SC
A-1060 Vienna
Austria
;
_publ_contact_author_email     'kurt.mereiter@tuwien.ac.at'
_publ_contact_author_fax     '43 1 58801 17199'
_publ_contact_author_phone     '43 1 58801 17111'
_publ_section_title
;
2-[(Diisopropylthiophosphoryl)amino]pyridinium tetrafluoroborate
;
loop_
    _publ_author_name
    _publ_author_footnote
    _publ_author_address
    'Holzhacker, Christian' .
;
Institute of Applied Synthetic Chemistry
Vienna University of Technology
Getreidemarkt 9/163
A-1060 Vienna
Austria
;
    'Kirchner, Karl' .
;
Institute of Applied Synthetic Chemistry
Vienna University of Technology
Getreidemarkt 9/163
A-1060 Vienna
Austria
;
    'Mereiter, Kurt' .
;
Institute of Chemical Technologies and Analytics
Vienna University of Technology
Getreidemarkt 9/164SC
A-1060 Vienna
Austria
;
