# Supplementary material for: 2-[(Diisopropyl­thio­phosphor­yl)amino]­pyridinium tetra­fluoro­borate
Source: Acta Crystallogr Sect E Struct Rep Online. 2012 May 23;68(Pt 6):o1835–6. doi: 10.1107/S1600536812022295 (PMC3379407; doi:10.1107/S1600536812022295)
Supplement: Supplementary file 2 [file e-68-o1835-Isup2.hkl]

# 
# h,k,l, Fc-squared, Fo-squared, sigma(Fo-squared) and status flag 
# 
data_I
_shelx_title ' 1569 ch0129 in P-1, SN-iPr+BF4-' 
_shelx_refln_list_code          4 
_shelx_F_calc_maximum      170.19 
_exptl_crystal_F_000       688.00 
_reflns_d_resolution_high  0.7108 
 
loop_ 
 _symmetry_equiv_pos_as_xyz 
 'x, y, z' 
 '-x, -y, -z' 
 
_cell_length_a     9.5816 
_cell_length_b    11.3855 
_cell_length_c    14.3650 
_cell_angle_alpha  88.221 
_cell_angle_beta   86.067 
_cell_angle_gamma  82.299 
 
_shelx_F_squared_multiplier     1.000 
 
loop_ 
 _refln_index_h 
 _refln_index_k 
 _refln_index_l 
 _refln_F_squared_calc 
 _refln_F_squared_meas 
 _refln_F_squared_sigma 
 _refln_observed_status 
   2   0   0    26080.05    25450.36    404.99 o 
   3   0   0        0.00        0.51      0.46 o 
   4   0   0     1029.05     1303.07     21.07 o 
   5   0   0      184.41      190.61      3.57 o 
   6   0   0      519.66      634.91     10.72 o 
   7   0   0      465.84      487.33      8.44 o 
   8   0   0      213.43      227.55      4.51 o 
   9   0   0       34.00       30.55      1.55 o 
  10   0   0       52.74       58.64      2.75 o 
  11   0   0       10.90        7.60      1.50 o 
 -12   1   0      152.14      151.35      7.80 o 
 -11   1   0     1055.11     1115.75     37.84 o 
 -10   1   0        5.29        5.64      1.38 o 
  -9   1   0      101.43       91.97      2.27 o 
  -8   1   0      254.01      264.51      4.54 o 
  -7   1   0     3687.14     3826.25     61.40 o 
  -6   1   0      230.52      225.63      4.22 o 
  -5   1   0       21.30       28.94      0.80 o 
  -4   1   0      474.58      522.11      6.83 o 
  -3   1   0       18.12        9.72      0.84 o 
  -2   1   0      193.82      196.95      2.60 o 
  -1   1   0     2047.20     1807.00     24.94 o 
   1   1   0     3330.64     3048.07     53.74 o 
   2   1   0       64.99       74.33      1.28 o 
   3   1   0       30.90       23.95      1.96 o 
   4   1   0      112.35      125.54      2.10 o 
   5   1   0     9446.78    10404.39    165.91 o 
   6   1   0      188.15      203.19      3.86 o 
   7   1   0      320.93      336.52      6.10 o 
   8   1   0        0.02        1.01      1.00 o 
   9   1   0     2653.23     2643.21     42.83 o 
  10   1   0       14.42       13.62      2.10 o 
  11   1   0       23.20       28.12      2.00 o 
 -13   2   0        0.01       -1.16      2.89 o 
 -12   2   0      283.37      317.71     13.00 o 
 -11   2   0      140.50      151.06      7.80 o 
 -10   2   0      776.33      767.52     16.93 o 
  -9   2   0       40.59       41.88      2.11 o 
  -8   2   0       24.10       24.85      1.39 o 
  -7   2   0     1258.00     1296.96     18.53 o 
  -6   2   0     4265.86     4452.74     56.17 o 
  -5   2   0      294.37      287.52      3.92 o 
  -4   2   0      171.25      172.98      2.51 o 
  -3   2   0      505.59      534.06      7.49 o 
  -2   2   0      245.86      322.55      4.25 o 
  -1   2   0       97.15       86.19      1.35 o 
   0   2   0      298.60      343.67      4.42 o 
   1   2   0        0.94        1.64      0.23 o 
   2   2   0     1481.62     1617.94     20.15 o 
   3   2   0      437.62      526.13      7.61 o 
   4   2   0       43.81       67.21      1.51 o 
   5   2   0      401.41      398.68      5.87 o 
   6   2   0     5303.91     5948.57     82.55 o 
   7   2   0        1.86        5.47      1.78 o 
   8   2   0       26.40       23.74      1.29 o 
   9   2   0        0.94        0.19      0.93 o 
  10   2   0       59.67       71.36      5.63 o 
  11   2   0        7.69       10.40      2.18 o 
  12   2   0      174.52      162.61      7.80 o 
 -12   3   0       36.09       38.41      4.62 o 
 -11   3   0      164.89      160.59      8.09 o 
 -10   3   0      550.60      539.39     11.20 o 
  -9   3   0     1920.05     1887.78     35.64 o 
  -8   3   0        9.89       10.84      1.31 o 
  -7   3   0     5625.19     5605.22     78.31 o 
  -6   3   0     2015.05     2080.09     26.44 o 
  -5   3   0      104.75       85.49      1.50 o 
  -4   3   0      180.06      209.93      2.99 o 
  -3   3   0     1664.99     1768.96     20.63 o 
  -2   3   0      428.93      455.37      5.92 o 
  -1   3   0     7942.23     7859.60     90.99 o 
   0   3   0      139.97      140.63      1.87 o 
   1   3   0     3420.88     3434.68     42.29 o 
   2   3   0      466.71      460.66      5.89 o 
   3   3   0      727.92      752.29      9.51 o 
   4   3   0      754.67      776.41     11.02 o 
   5   3   0     2159.98     2286.31     35.66 o 
   6   3   0      117.68      125.25      2.24 o 
   7   3   0     1372.13     1421.61     20.14 o 
   8   3   0      143.55      176.90      3.63 o 
   9   3   0      393.69      492.04      9.99 o 
  10   3   0        5.35        3.03      1.63 o 
  11   3   0      248.70      287.81      6.72 o 
  12   3   0       58.79       63.80      3.00 o 
  13   3   0      321.16      303.27     12.42 o 
 -12   4   0       51.56       51.10      3.47 o 
 -11   4   0        5.15        3.18      2.60 o 
 -10   4   0      156.61      154.79      7.94 o 
  -9   4   0       20.58       19.99      1.65 o 
  -8   4   0       81.78       78.04      2.83 o 
  -7   4   0        0.99        1.56      0.70 o 
  -6   4   0      896.95      954.93     15.07 o 
  -5   4   0      510.73      529.96      7.03 o 
  -4   4   0     2411.62     2709.58     31.54 o 
  -3   4   0     1160.07     1134.23     14.45 o 
  -2   4   0     4278.28     4505.06     56.33 o 
  -1   4   0      480.92      447.18      6.35 o 
   0   4   0     1568.15     1571.97     18.25 o 
   1   4   0      917.82      895.34     11.60 o 
   2   4   0       72.46       59.92      1.16 o 
   3   4   0      302.27      314.39      4.22 o 
   4   4   0      749.74      863.33     10.20 o 
   5   4   0     1265.31     1338.44     15.69 o 
   6   4   0     5262.70     5616.61     77.89 o 
   7   4   0      211.74      236.54      4.33 o 
   8   4   0      251.32      253.48      4.66 o 
   9   4   0      512.28      493.39      9.99 o 
  10   4   0       77.43       75.86      3.75 o 
  11   4   0       13.70       16.09      1.83 o 
  12   4   0       73.20       72.42      3.17 o 
  13   4   0        1.96       -3.90      2.60 o 
 -12   5   0      267.35      261.38      8.16 o 
 -11   5   0        0.86        0.29      2.89 o 
 -10   5   0      364.06      369.50     10.42 o 
  -9   5   0       20.86       22.20      1.77 o 
  -8   5   0       89.70       99.97      2.55 o 
  -7   5   0       75.66       74.57      1.86 o 
  -6   5   0      955.37      913.20     13.13 o 
  -5   5   0     1812.12     1860.27     26.03 o 
  -4   5   0      198.64      199.64      3.01 o 
  -3   5   0     5125.71     5422.96     67.93 o 
  -2   5   0        0.11        0.13      0.58 o 
  -1   5   0     6600.99     6759.83     86.78 o 
   0   5   0     3017.32     2959.23     34.17 o 
   1   5   0      473.37      483.26      7.16 o 
   2   5   0      182.54      155.53      2.24 o 
   3   5   0       35.28       55.87      1.23 o 
   4   5   0     1617.89     1635.71     20.54 o 
   5   5   0     2907.01     3053.27     38.09 o 
   6   5   0     1358.41     1309.12     20.73 o 
   7   5   0        1.34       -0.04      0.88 o 
   8   5   0       69.35       61.80      2.75 o 
   9   5   0      329.18      333.84      7.21 o 
  10   5   0        0.13        0.29      1.63 o 
  11   5   0     1372.18     1420.46     27.17 o 
  12   5   0       93.90       91.73      3.50 o 
  13   5   0        6.30        6.93      2.89 o 
 -11   6   0       83.71       82.25      4.29 o 
 -10   6   0      296.87      286.11      8.58 o 
  -9   6   0       70.07       75.92      2.99 o 
  -8   6   0      437.30      447.24      6.93 o 
  -7   6   0      938.97      910.84     13.22 o 
  -6   6   0      144.32      128.51      3.21 o 
  -5   6   0     1271.48     1345.50     19.06 o 
  -4   6   0      619.23      564.10      8.34 o 
  -3   6   0      359.08      394.44      5.53 o 
  -2   6   0       67.68       55.08      1.43 o 
  -1   6   0     2260.43     2272.08     28.38 o 
   0   6   0     3480.85     3418.50     49.59 o 
   1   6   0      233.85      245.80      3.14 o 
   2   6   0      290.41      233.98      3.07 o 
   3   6   0       54.72       54.41      1.38 o 
   4   6   0      462.71      465.64      6.22 o 
   5   6   0       97.13       94.39      1.98 o 
   6   6   0        7.19       11.48      1.02 o 
   7   6   0      730.80      734.30     12.07 o 
   8   6   0        4.56        5.31      1.02 o 
   9   6   0      404.09      401.58      7.25 o 
  10   6   0        7.04       13.43      3.61 o 
  11   6   0      189.54      177.55      4.95 o 
  12   6   0      317.65      303.97      9.09 o 
  13   6   0        3.13        0.58      2.89 o 
 -11   7   0      434.67      441.95     12.25 o 
 -10   7   0       52.73       53.71      3.57 o 
  -9   7   0      450.12      444.76     17.47 o 
  -8   7   0       61.49       62.79      1.93 o 
  -7   7   0       84.82       80.74      2.41 o 
  -6   7   0       49.52       51.47      1.72 o 
  -5   7   0      160.88      154.87      2.98 o 
  -4   7   0      907.20      904.48     15.38 o 
  -3   7   0        1.63        4.58      0.67 o 
  -2   7   0      912.11      849.90     11.13 o 
  -1   7   0       71.59       79.52      1.46 o 
   0   7   0      265.98      241.65      3.48 o 
   1   7   0      182.79      214.41      2.88 o 
   2   7   0      660.62      675.87      8.81 o 
   3   7   0      767.61      777.96     10.07 o 
   4   7   0      442.67      411.35      5.65 o 
   5   7   0      659.42      630.54      9.99 o 
   6   7   0      358.34      342.88      6.09 o 
   7   7   0     1018.61     1052.16     16.98 o 
   8   7   0       36.95       38.70      1.67 o 
   9   7   0       33.99       36.53      1.73 o 
  10   7   0       69.87       61.06      2.77 o 
  11   7   0      197.75      199.61      6.75 o 
  12   7   0      236.33      256.91      8.07 o 
 -10   8   0      449.21      428.41      9.78 o 
  -9   8   0        1.40        2.46      1.93 o 
  -8   8   0      249.15      266.27      4.68 o 
  -7   8   0     1374.39     1345.76     19.33 o 
  -6   8   0       72.55       48.12      1.74 o 
  -5   8   0      121.63      120.61      2.65 o 
  -4   8   0      112.33       88.54      2.19 o 
  -3   8   0       15.17       10.74      0.99 o 
  -2   8   0      150.84      152.65      2.59 o 
  -1   8   0        9.13        5.33      0.66 o 
   0   8   0      346.60      376.06      4.80 o 
   1   8   0     2377.26     2316.79     34.36 o 
   2   8   0     1452.79     1496.30     19.01 o 
   3   8   0        5.01        5.86      0.82 o 
   4   8   0        0.65        0.29      0.70 o 
   5   8   0     1399.44     1367.31     23.77 o 
   6   8   0      107.10      107.36      2.74 o 
   7   8   0      193.98      199.83      4.11 o 
   8   8   0       19.60       22.59      1.43 o 
   9   8   0        4.48        5.53      1.21 o 
  10   8   0       75.30       77.13      3.17 o 
  11   8   0       19.34       27.19      3.19 o 
  12   8   0        2.45        4.66      2.17 o 
 -10   9   0      167.83      166.21      6.23 o 
  -9   9   0      147.22      130.11      4.28 o 
  -8   9   0       21.97       22.07      1.29 o 
  -7   9   0      148.86      159.18      3.29 o 
  -6   9   0      879.17      879.16     13.02 o 
  -5   9   0      174.14      209.91      3.88 o 
  -4   9   0      119.66      114.15      2.55 o 
  -3   9   0       18.02       29.96      1.53 o 
  -2   9   0       63.81       73.40      1.64 o 
  -1   9   0      156.13      124.11      2.19 o 
   0   9   0      364.95      310.54      5.68 o 
   1   9   0       21.27       15.63      1.03 o 
   2   9   0      148.54      138.35      2.47 o 
   3   9   0      465.26      430.80      5.56 o 
   4   9   0        6.15        5.72      0.81 o 
   5   9   0      767.69      766.15     17.80 o 
   6   9   0     1000.40      981.35     16.05 o 
   7   9   0      897.21      894.32     14.74 o 
   8   9   0      147.90      145.05      3.07 o 
   9   9   0      130.45      127.42      2.90 o 
  10   9   0      507.44      462.27     11.88 o 
  11   9   0        7.32        8.29      3.61 o 
  12   9   0       65.55       71.27      4.18 o 
  -9  10   0       18.18       22.98      2.86 o 
  -8  10   0      388.66      405.76      6.75 o 
  -7  10   0       41.61       41.11      1.61 o 
  -6  10   0      143.22      141.03      2.83 o 
  -5  10   0      683.03      699.79      9.68 o 
  -4  10   0     1727.00     1708.91     33.15 o 
  -3  10   0       81.12       85.03      2.02 o 
  -2  10   0        3.87        4.81      0.89 o 
  -1  10   0     1822.59     1792.87     23.92 o 
   0  10   0      630.78      595.51      8.01 o 
   1  10   0      264.58      258.17      4.39 o 
   2  10   0       95.12       96.59      1.87 o 
   3  10   0       41.21       44.62      2.02 o 
   4  10   0       60.10       71.57      1.86 o 
   5  10   0       86.40       71.22      2.06 o 
   6  10   0      333.16      341.53      5.73 o 
   7  10   0      195.95      193.94      3.74 o 
   8  10   0      404.53      406.25      6.75 o 
   9  10   0        8.44       10.44      1.65 o 
  10  10   0       56.59       57.84      2.71 o 
  11  10   0      331.95      344.58     10.11 o 
  -8  11   0       14.83       16.96      1.66 o 
  -7  11   0      109.94       97.79      2.67 o 
  -6  11   0      313.12      326.32      5.64 o 
  -5  11   0      166.73      152.69      3.23 o 
  -4  11   0        2.17        0.71      1.02 o 
  -3  11   0      600.91      587.73     10.22 o 
  -2  11   0        0.03       -0.33      0.84 o 
  -1  11   0       37.45       36.56      1.41 o 
   0  11   0      867.31      828.13     12.01 o 
   1  11   0      744.33      712.83     10.48 o 
   2  11   0      266.25      242.50      3.90 o 
   3  11   0        0.07        1.40      0.88 o 
   4  11   0     1527.46     1485.88     19.81 o 
   5  11   0       98.81       75.83      2.45 o 
   6  11   0      155.58      159.23      3.75 o 
   7  11   0        7.61        4.99      1.32 o 
   8  11   0        8.24        4.71      1.37 o 
   9  11   0      180.49      182.96      4.92 o 
  10  11   0      312.61      302.57      7.12 o 
  -7  12   0        4.56        3.59      1.38 o 
  -6  12   0        0.38       -0.06      1.13 o 
  -5  12   0       86.71       84.20      2.45 o 
  -4  12   0        5.45        6.52      1.19 o 
  -3  12   0        5.39        8.05      1.19 o 
  -2  12   0      549.48      549.93      9.60 o 
  -1  12   0      169.13      163.90      3.38 o 
   0  12   0       29.59       33.73      1.44 o 
   1  12   0       11.84        9.84      1.22 o 
   2  12   0      497.19      497.57      7.11 o 
   3  12   0       18.82       13.16      1.22 o 
   4  12   0       22.94       18.88      1.54 o 
   5  12   0       89.07       84.92      2.71 o 
   6  12   0      167.64      164.78      3.86 o 
   7  12   0      176.36      174.16      4.11 o 
   8  12   0       61.38       63.94      2.52 o 
   9  12   0      128.47      125.61      3.98 o 
  10  12   0        4.44        3.74      2.11 o 
  -6  13   0       44.25       47.93      2.05 o 
  -5  13   0       44.86       42.46      1.90 o 
  -4  13   0        6.27        4.03      1.28 o 
  -3  13   0       64.80       51.64      2.78 o 
  -2  13   0        1.88        0.02      1.38 o 
  -1  13   0        0.29       -1.69      1.28 o 
   0  13   0      862.92      845.45     15.25 o 
   1  13   0        0.08        0.37      1.09 o 
   2  13   0       31.78       31.45      1.50 o 
   3  13   0      576.81      558.51      8.69 o 
   4  13   0       14.93       15.64      1.77 o 
   5  13   0       56.26       49.05      2.20 o 
   6  13   0       15.05       18.16      1.96 o 
   7  13   0      699.47      726.93     12.62 o 
   8  13   0        8.87        7.12      1.53 o 
   9  13   0        3.63        4.11      1.77 o 
  -4  14   0        7.88        5.38      1.46 o 
  -3  14   0        3.40        3.59      1.92 o 
  -2  14   0      241.86      270.56      7.09 o 
  -1  14   0       85.85       83.23      2.99 o 
   0  14   0      331.23      312.36      5.54 o 
   1  14   0       99.73       95.48      2.26 o 
   2  14   0      254.16      265.69      4.90 o 
   3  14   0       10.49       14.46      1.45 o 
   4  14   0      120.12      114.50      3.83 o 
   5  14   0      127.13      127.44      4.61 o 
   6  14   0       12.51       10.65      1.87 o 
   7  14   0       37.67       38.16      2.22 o 
   8  14   0      225.57      235.40      6.10 o 
  -2  15   0       19.86       20.61      1.82 o 
  -1  15   0      144.56      137.77      3.81 o 
   0  15   0        0.31       -1.03      1.24 o 
   1  15   0       40.20       41.18      1.85 o 
   2  15   0        0.24       -0.22      1.16 o 
   3  15   0      341.23      351.77      6.92 o 
   4  15   0       15.93       12.85      2.14 o 
   5  15   0       11.21       13.49      2.03 o 
   6  15   0      221.26      231.26      6.10 o 
   2  16   0      136.10      157.27      3.50 o 
  -6 -15   1       86.20       88.25      4.68 o 
  -5 -15   1       13.93       18.03      2.22 o 
  -4 -15   1      151.45      156.27      4.72 o 
  -3 -15   1       74.88       85.80      3.55 o 
  -2 -15   1      117.43      115.11      3.07 o 
  -1 -15   1      141.13      144.82      2.96 o 
   0 -15   1        0.55        1.84      1.31 o 
   1 -15   1      133.95      128.32      3.65 o 
   2 -15   1        6.58        2.30      1.75 o 
  -7 -14   1      112.28      107.08      3.35 o 
  -6 -14   1       34.42       35.77      2.49 o 
  -5 -14   1       52.00       46.99      2.66 o 
  -4 -14   1      135.15      128.71      4.10 o 
  -3 -14   1        0.39        1.38      1.31 o 
  -2 -14   1        2.02        1.08      1.05 o 
  -1 -14   1      454.11      465.23      7.99 o 
   0 -14   1       77.21       85.34      2.57 o 
   1 -14   1        3.40        2.55      1.63 o 
   2 -14   1      142.80      137.23      3.69 o 
   3 -14   1      541.05      526.48     11.88 o 
   4 -14   1       17.49       22.85      1.81 o 
  -9 -13   1      108.79      110.94      3.87 o 
  -8 -13   1      141.26      150.08      3.96 o 
  -7 -13   1       25.75       29.71      1.98 o 
  -6 -13   1       21.72       20.90      1.76 o 
  -5 -13   1      221.47      204.99      6.42 o 
  -4 -13   1       73.24       74.91      3.04 o 
  -3 -13   1       54.59       57.55      2.09 o 
  -2 -13   1        1.45        0.47      0.99 o 
  -1 -13   1       12.15       13.60      1.32 o 
   0 -13   1      225.49      228.08      3.94 o 
   1 -13   1      394.55      365.68      6.18 o 
   2 -13   1       92.38       88.91      2.83 o 
   3 -13   1        3.57        0.81      1.26 o 
   4 -13   1     1427.01     1459.55     31.00 o 
   5 -13   1        8.31       10.49      1.35 o 
   6 -13   1        1.30        0.37      1.22 o 
 -10 -12   1      965.76     1007.74     19.73 o 
  -9 -12   1       78.10       79.08      2.84 o 
  -8 -12   1      108.36      122.81      3.38 o 
  -7 -12   1      533.95      517.96      9.30 o 
  -6 -12   1       90.10       85.17      2.71 o 
  -5 -12   1       52.66       56.13      3.46 o 
  -4 -12   1      119.10      103.14      3.03 o 
  -3 -12   1      500.20      502.11      9.08 o 
  -2 -12   1       26.54       24.94      1.31 o 
  -1 -12   1       16.89       14.82      1.31 o 
   0 -12   1      264.32      283.73      4.91 o 
   1 -12   1      148.04      150.48      3.24 o 
   2 -12   1      309.50      288.36      5.68 o 
   3 -12   1      223.72      211.71      4.94 o 
   4 -12   1        0.06       -0.66      1.11 o 
   5 -12   1      108.01      107.92      2.77 o 
   6 -12   1      203.81      204.19      4.53 o 
   7 -12   1        2.73        2.48      1.20 o 
 -10 -11   1        2.41        0.76      1.59 o 
  -9 -11   1      128.26      128.45      3.30 o 
  -8 -11   1       71.27       59.38      2.09 o 
  -7 -11   1      402.91      398.08      6.61 o 
  -6 -11   1      811.73      776.15     13.11 o 
  -5 -11   1      183.28      178.15      3.48 o 
  -4 -11   1     1320.14     1280.83     15.47 o 
  -3 -11   1      231.00      214.14      3.96 o 
  -2 -11   1      764.46      719.92     12.90 o 
  -1 -11   1      748.93      720.25     10.75 o 
   0 -11   1      173.22      161.73      3.23 o 
   1 -11   1      787.57      692.12      9.97 o 
   2 -11   1       21.29       20.48      1.11 o 
   3 -11   1      211.13      209.52      3.83 o 
   4 -11   1      171.38      173.97      3.19 o 
   5 -11   1       19.12       22.75      1.32 o 
   6 -11   1      145.58      143.68      2.95 o 
   7 -11   1      144.22      145.38      3.01 o 
   8 -11   1       97.01       95.86      2.45 o 
 -11 -10   1       39.59       32.13      3.01 o 
 -10 -10   1        3.39        5.68      1.38 o 
  -9 -10   1        0.69        1.24      1.11 o 
  -8 -10   1        0.97        0.11      1.79 o 
  -7 -10   1       74.89       73.64      2.48 o 
  -6 -10   1      352.60      333.77      6.23 o 
  -5 -10   1      635.51      593.46     10.14 o 
  -4 -10   1       87.25       92.69      2.22 o 
  -3 -10   1     1601.65     1501.48     21.40 o 
  -2 -10   1      143.08      128.75      2.43 o 
  -1 -10   1      248.41      231.02      4.91 o 
   0 -10   1      799.26      797.54     11.49 o 
   1 -10   1       93.92       83.50      1.71 o 
   2 -10   1      377.47      328.34      7.25 o 
   3 -10   1       69.21       66.43      2.02 o 
   4 -10   1      114.67      107.23      2.58 o 
   5 -10   1       53.39       53.92      1.92 o 
   6 -10   1      124.44      110.78      2.84 o 
   7 -10   1        7.00        8.04      1.14 o 
   8 -10   1       44.28       46.26      1.88 o 
   9 -10   1      146.36      152.28      4.83 o 
 -11  -9   1      623.42      632.93     13.28 o 
 -10  -9   1      303.25      317.94     12.71 o 
  -9  -9   1      135.74      130.54      3.26 o 
  -8  -9   1        8.34       11.99      1.35 o 
  -7  -9   1        7.11        4.76      1.17 o 
  -6  -9   1      794.98      751.13     12.51 o 
  -5  -9   1     1477.46     1429.41     38.31 o 
  -4  -9   1     1026.42      980.75     16.66 o 
  -3  -9   1     1459.60     1351.94     17.31 o 
  -2  -9   1       92.35       80.95      1.78 o 
  -1  -9   1      337.86      351.87      5.01 o 
   0  -9   1      659.28      626.11      8.35 o 
   1  -9   1       86.51       75.27      1.78 o 
   2  -9   1     1186.09     1091.55     14.27 o 
   3  -9   1     1380.27     1325.63     17.25 o 
   4  -9   1       80.37       76.12      2.11 o 
   5  -9   1      372.40      393.85      6.33 o 
   6  -9   1      173.79      150.59      3.12 o 
   7  -9   1       66.29       63.93      2.04 o 
   8  -9   1       21.43       17.40      1.35 o 
   9  -9   1        9.35       11.57      2.34 o 
  10  -9   1       85.32       81.17      6.81 o 
 -12  -8   1        0.57       -0.64      1.72 o 
 -11  -8   1      653.06      628.92     14.60 o 
 -10  -8   1       19.54       24.87      4.91 o 
  -9  -8   1      127.95      118.07      3.01 o 
  -8  -8   1       42.46       48.00      1.98 o 
  -7  -8   1      190.74      184.77      3.89 o 
  -6  -8   1     2933.66     3043.82     47.60 o 
  -5  -8   1        0.36        0.25      0.97 o 
  -4  -8   1      250.18      251.89      3.78 o 
  -3  -8   1     1596.81     1576.81     26.61 o 
  -2  -8   1       83.23       68.89      1.94 o 
  -1  -8   1     1361.00     1395.38     16.35 o 
   0  -8   1      247.35      281.06      3.74 o 
   1  -8   1     1200.29     1235.53     18.17 o 
   2  -8   1     1397.30     1401.21     18.06 o 
   3  -8   1     2370.07     2415.39     30.70 o 
   4  -8   1       11.63       18.20      1.18 o 
   5  -8   1     1113.92     1081.32     15.65 o 
   6  -8   1      367.82      399.00      6.40 o 
   7  -8   1        9.27       10.34      1.09 o 
   8  -8   1      818.85      791.44     11.85 o 
   9  -8   1       10.20       13.18      1.72 o 
  10  -8   1        9.18       13.96      2.45 o 
 -12  -7   1      106.71      108.96      4.00 o 
 -11  -7   1        1.34       -0.43      1.84 o 
 -10  -7   1     1313.17     1373.58     26.05 o 
  -9  -7   1      114.91       99.29      4.13 o 
  -8  -7   1      139.11      160.90      4.50 o 
  -7  -7   1      249.99      225.40      4.40 o 
  -6  -7   1     1473.33     1477.09     23.51 o 
  -5  -7   1      985.33      944.61     13.46 o 
  -4  -7   1      744.01      730.22     11.44 o 
  -3  -7   1        9.38       15.33      0.80 o 
  -2  -7   1       97.48       64.66      1.28 o 
  -1  -7   1     1092.62     1137.59     16.06 o 
   0  -7   1      362.83      407.82      6.30 o 
   1  -7   1     2369.34     2318.23     29.71 o 
   2  -7   1     1597.29     1613.82     22.09 o 
   3  -7   1        6.65        4.42      0.68 o 
   4  -7   1      557.19      563.68      8.42 o 
   5  -7   1      378.43      380.25      5.96 o 
   6  -7   1     1160.29     1104.40     15.93 o 
   7  -7   1      670.12      656.14      9.87 o 
   8  -7   1      388.73      376.41      6.09 o 
   9  -7   1        2.28        3.27      1.50 o 
  10  -7   1       72.77       75.75      6.21 o 
  11  -7   1      484.35      477.73     18.77 o 
 -12  -6   1      267.22      235.68      7.45 o 
 -11  -6   1      158.54      153.03      5.41 o 
 -10  -6   1       55.20       46.03      2.90 o 
  -9  -6   1      281.15      273.27      6.22 o 
  -8  -6   1     1721.94     1713.74     27.14 o 
  -7  -6   1      982.47      993.43     16.04 o 
  -6  -6   1       12.29       10.57      1.00 o 
  -5  -6   1     1735.13     1742.74     27.65 o 
  -4  -6   1        0.04        0.72      0.58 o 
  -3  -6   1     1571.87     1602.54     23.06 o 
  -2  -6   1       64.66       71.32      1.27 o 
  -1  -6   1      669.64      647.94      8.61 o 
   0  -6   1     2554.96     2565.46     38.70 o 
   1  -6   1       83.40       72.80      1.31 o 
   2  -6   1      209.33      214.61      3.18 o 
   3  -6   1       47.30       47.55      1.29 o 
   4  -6   1       78.74       73.66      1.82 o 
   5  -6   1        9.38       11.05      0.91 o 
   6  -6   1      474.89      484.88      8.15 o 
   7  -6   1       66.40       66.90      1.84 o 
   8  -6   1      322.99      314.47      5.16 o 
   9  -6   1       21.81       20.77      2.05 o 
  10  -6   1        0.50        0.77      1.59 o 
  11  -6   1      361.01      339.66     14.15 o 
 -13  -5   1      295.31      317.00      9.39 o 
 -12  -5   1      403.75      395.12     15.31 o 
 -11  -5   1       50.33       54.36      4.04 o 
 -10  -5   1      731.18      757.74     14.89 o 
  -9  -5   1        8.68        7.67      1.47 o 
  -8  -5   1      451.98      480.85      8.17 o 
  -7  -5   1      133.50      157.37      3.26 o 
  -6  -5   1     2666.05     2784.55     43.35 o 
  -5  -5   1      882.79      874.64     13.72 o 
  -4  -5   1     4595.07     4492.47     55.81 o 
  -3  -5   1     2760.45     2936.66     36.58 o 
  -2  -5   1       35.67       58.56      1.27 o 
  -1  -5   1     2762.65     2956.65     40.76 o 
   0  -5   1      117.52      169.78      2.47 o 
   1  -5   1      393.22      372.77      5.65 o 
   2  -5   1       35.94       32.06      1.04 o 
   3  -5   1       22.45       18.64      1.14 o 
   4  -5   1     1309.49     1345.51     17.21 o 
   5  -5   1      897.30      907.98     14.43 o 
   6  -5   1      559.27      545.80      8.33 o 
   7  -5   1      329.96      328.25      5.74 o 
   8  -5   1       24.15       19.92      1.29 o 
   9  -5   1       92.49       81.98      2.99 o 
  10  -5   1        2.99        2.71      1.38 o 
  11  -5   1      382.08      380.68     15.31 o 
  12  -5   1      275.74      278.14     12.42 o 
 -13  -4   1      203.27      227.78      7.35 o 
 -12  -4   1       50.77       57.48      4.62 o 
 -11  -4   1      436.45      488.48     12.76 o 
 -10  -4   1        6.67        3.27      1.33 o 
  -9  -4   1     1727.01     1699.74     31.61 o 
  -8  -4   1       56.58       75.33      2.01 o 
  -7  -4   1        5.84        5.49      0.88 o 
  -6  -4   1        1.78        1.78      0.58 o 
  -5  -4   1      847.51      893.80     10.54 o 
  -4  -4   1      541.56      682.19      8.77 o 
  -3  -4   1      109.34      107.30      1.76 o 
  -2  -4   1      435.81      423.27      5.99 o 
  -1  -4   1     5852.06     5802.69     87.12 o 
   0  -4   1    13570.62    13532.32    203.92 o 
   1  -4   1     1774.79     1733.34     21.64 o 
   2  -4   1     3085.88     3409.36     42.80 o 
   3  -4   1     2866.55     3047.79     38.27 o 
   4  -4   1       19.44       33.39      1.14 o 
   5  -4   1      756.25      684.67      9.91 o 
   6  -4   1     1967.57     1982.03     27.73 o 
   7  -4   1      102.15       85.75      1.88 o 
   8  -4   1     1855.25     1839.96     34.70 o 
   9  -4   1       15.23       15.23      1.65 o 
  10  -4   1       71.14       72.54      2.87 o 
  11  -4   1      716.12      694.06     25.13 o 
  12  -4   1      178.49      175.32      8.95 o 
 -13  -3   1      507.87      515.63     13.48 o 
 -12  -3   1      867.10      908.95     30.90 o 
 -11  -3   1      101.34      103.06      4.18 o 
 -10  -3   1        0.04       -0.38      2.00 o 
  -9  -3   1       41.50       43.40      2.15 o 
  -8  -3   1      300.80      333.73      7.00 o 
  -7  -3   1      487.64      471.96      7.05 o 
  -6  -3   1      123.85      122.93      2.74 o 
  -5  -3   1      480.68      562.83      8.18 o 
  -4  -3   1     7757.02     7904.14    109.63 o 
  -3  -3   1     1220.49     1233.28     15.50 o 
  -2  -3   1     1895.68     1978.40     24.67 o 
  -1  -3   1     1327.03     1401.01     17.38 o 
   0  -3   1     1087.18     1141.94     14.31 o 
   1  -3   1       84.15       84.62      1.37 o 
   2  -3   1      180.66      189.62      2.90 o 
   3  -3   1       28.12       17.18      0.65 o 
   4  -3   1        0.06        2.45      0.42 o 
   5  -3   1      196.26      207.79      3.00 o 
   6  -3   1        5.04        6.15      0.58 o 
   7  -3   1       22.02       25.61      1.12 o 
   8  -3   1      325.52      298.33      6.60 o 
   9  -3   1      417.32      435.08      9.16 o 
  10  -3   1      239.94      249.00     11.44 o 
  11  -3   1       12.45       16.34      2.14 o 
  12  -3   1      249.98      258.21     11.26 o 
 -12  -2   1        0.97        3.18      2.60 o 
 -11  -2   1     1725.47     1767.10     40.93 o 
 -10  -2   1      177.27      160.12      4.22 o 
  -9  -2   1       16.56       31.22      1.51 o 
  -8  -2   1       53.41       35.47      1.54 o 
  -7  -2   1     1646.87     1670.16     21.71 o 
  -6  -2   1      157.69      158.20      2.47 o 
  -5  -2   1     4513.92     4938.68     63.16 o 
  -4  -2   1       60.70       56.68      1.26 o 
  -3  -2   1      687.44      685.05      9.73 o 
  -2  -2   1      248.11      270.09      3.79 o 
  -1  -2   1     9155.50     8814.44    119.76 o 
   0  -2   1      725.21      758.28      9.61 o 
   1  -2   1    13717.75    13452.84    166.58 o 
   2  -2   1      121.44      116.19      1.80 o 
   3  -2   1        3.99        7.84      0.57 o 
   4  -2   1       14.10       15.60      0.62 o 
   5  -2   1     7559.61     7792.44     98.09 o 
   6  -2   1      445.77      439.78      5.45 o 
   7  -2   1       27.87       24.13      0.82 o 
   8  -2   1        2.52        2.89      1.17 o 
   9  -2   1       61.84       68.29      2.61 o 
  10  -2   1       28.42       25.95      1.83 o 
  11  -2   1      361.07      379.90     10.83 o 
  12  -2   1       75.68       76.83      5.78 o 
  13  -2   1        4.26        1.44      2.89 o 
 -11  -1   1      572.87      566.38     14.39 o 
 -10  -1   1     2738.44     2809.90     45.61 o 
  -9  -1   1        2.18        6.97      1.08 o 
  -8  -1   1      527.02      520.28      9.05 o 
  -7  -1   1      102.49      113.59      2.67 o 
  -6  -1   1     2396.83     2377.48     38.32 o 
  -5  -1   1        5.82       13.84      1.38 o 
  -4  -1   1     1879.57     2366.24     33.42 o 
  -3  -1   1      658.46      739.87     10.59 o 
  -2  -1   1      404.73      457.54      7.38 o 
  -1  -1   1       44.71       25.72      0.79 o 
   0  -1   1      768.89      769.01     16.95 o 
   1  -1   1      231.21      219.57      2.96 o 
   2  -1   1     1098.72     1134.08     13.38 o 
   3  -1   1      134.60      136.17      1.94 o 
   4  -1   1     2322.52     2553.84     32.49 o 
   5  -1   1        2.24        5.41      0.41 o 
   6  -1   1      943.78      932.87     12.13 o 
   7  -1   1      106.39      117.07      3.07 o 
   8  -1   1      261.67      254.92      3.96 o 
   9  -1   1       82.63       84.11      2.96 o 
  10  -1   1     1354.91     1349.94     26.70 o 
  11  -1   1      258.23      260.39     10.69 o 
  12  -1   1       42.90       56.03      4.91 o 
 -11   0   1      247.76      243.01      7.25 o 
 -10   0   1      453.44      503.50      9.09 o 
  -9   0   1      128.42      135.17      3.17 o 
  -8   0   1      247.62      277.81      5.30 o 
  -7   0   1        3.24        8.22      0.93 o 
  -6   0   1      159.39      123.95      2.66 o 
  -5   0   1     1209.31     1178.20     19.19 o 
  -4   0   1      130.75      176.82      3.56 o 
  -3   0   1     5747.08     6284.67     88.53 o 
  -2   0   1     1312.80     1486.19     21.02 o 
  -1   0   1     1769.03     1760.80     28.95 o 
   1   0   1       97.55       78.30      5.49 o 
   2   0   1     2567.61     2789.31     32.76 o 
   3   0   1     2153.19     2461.68     31.32 o 
   4   0   1      174.79      214.11      2.96 o 
   5   0   1        1.44        3.16      0.49 o 
   6   0   1        8.11       18.14      1.04 o 
   7   0   1      323.11      307.89      5.66 o 
   8   0   1      205.10      227.18      4.47 o 
   9   0   1      637.90      618.23      9.53 o 
  10   0   1       52.26       58.44      2.49 o 
  11   0   1      628.92      648.62     13.17 o 
 -11   1   1       21.88       27.65      2.05 o 
 -10   1   1     2074.67     2129.55     50.02 o 
  -9   1   1        0.21        0.30      0.93 o 
  -8   1   1      953.00      933.34     13.88 o 
  -7   1   1      112.28      134.54      2.96 o 
  -6   1   1      860.93      835.26     12.13 o 
  -5   1   1     1678.59     1777.87     22.74 o 
  -4   1   1     1608.54     1656.66     21.16 o 
  -3   1   1        3.32        5.83      0.83 o 
  -2   1   1     1186.82     1159.02     14.74 o 
  -1   1   1       40.27       49.48      1.86 o 
   0   1   1      182.65      120.44      3.75 o 
   1   1   1      133.00      159.93      2.63 o 
   2   1   1     6648.60     7162.35     99.10 o 
   3   1   1     1088.22     1132.61     14.62 o 
   4   1   1     5969.35     6381.96    107.04 o 
   5   1   1       24.90       36.18      1.59 o 
   6   1   1     1286.93     1227.27     17.58 o 
   7   1   1       37.50       36.68      1.51 o 
   8   1   1     2798.98     2772.27     44.78 o 
   9   1   1       79.21       92.41      2.24 o 
  10   1   1      960.97      953.10     15.95 o 
  11   1   1        0.08       -1.73      1.63 o 
  12   1   1      210.57      208.82      9.53 o 
 -12   2   1       13.89       13.58      3.18 o 
 -11   2   1        0.22        0.39      1.38 o 
 -10   2   1      435.00      460.56     12.25 o 
  -9   2   1        0.35        1.66      1.22 o 
  -8   2   1      685.38      669.54     11.32 o 
  -7   2   1     1802.39     1864.06     26.35 o 
  -6   2   1      928.33      917.90     11.86 o 
  -5   2   1      589.62      690.85      8.97 o 
  -4   2   1      343.33      349.38      4.70 o 
  -3   2   1      365.64      387.41      5.07 o 
  -2   2   1      778.19      813.11      9.63 o 
  -1   2   1    16999.58    16462.37    205.78 o 
   0   2   1       42.27       46.64      0.76 o 
   1   2   1    11398.55    11310.67    140.10 o 
   2   2   1     4567.36     4853.39     56.01 o 
   3   2   1     3475.77     3944.05     54.76 o 
   4   2   1        0.12        1.99      0.51 o 
   5   2   1     1182.14     1448.03     20.33 o 
   6   2   1        0.76       -0.52      0.53 o 
   7   2   1     2542.43     2603.91     36.46 o 
   8   2   1       13.27       10.45      1.08 o 
   9   2   1      153.60      111.83      2.83 o 
  10   2   1       46.07       37.83      2.11 o 
  11   2   1     1674.75     1587.99     37.05 o 
  12   2   1       83.53       73.77      3.68 o 
 -12   3   1      187.64      164.34      8.09 o 
 -11   3   1      149.90      148.19      4.44 o 
 -10   3   1       52.09       49.30      3.90 o 
  -9   3   1      191.24      200.24      4.99 o 
  -8   3   1       10.12        8.22      1.33 o 
  -7   3   1       34.51       37.91      1.52 o 
  -6   3   1       67.95       70.03      1.40 o 
  -5   3   1     1372.95     1376.17     17.58 o 
  -4   3   1     1087.24     1048.84     14.12 o 
  -3   3   1      486.99      543.41      6.53 o 
  -2   3   1       75.96       65.77      1.04 o 
  -1   3   1       71.86       58.64      1.21 o 
   0   3   1     2270.66     2360.75     27.11 o 
   1   3   1     1873.94     1902.11     20.59 o 
   2   3   1       36.89       50.96      0.88 o 
   3   3   1      968.36     1138.79     15.16 o 
   4   3   1     6089.42     6406.65     73.93 o 
   5   3   1      394.31      379.71      5.64 o 
   6   3   1     2876.91     3036.06     42.35 o 
   7   3   1       51.10       50.22      1.43 o 
   8   3   1        5.14        4.44      1.00 o 
   9   3   1      120.95      124.03      3.43 o 
  10   3   1      348.34      327.24      7.28 o 
  11   3   1       36.83       42.39      3.32 o 
  12   3   1     1302.53     1394.92     32.97 o 
 -12   4   1      255.60      272.37     11.55 o 
 -11   4   1      444.51      437.06      9.66 o 
 -10   4   1       61.99       62.23      3.61 o 
  -9   4   1       29.77       30.98      3.18 o 
  -8   4   1      810.66      811.65     15.99 o 
  -7   4   1       13.85       14.50      0.87 o 
  -6   4   1        3.58        3.99      0.78 o 
  -5   4   1      220.36      252.04      4.31 o 
  -4   4   1     2751.66     2835.87     33.02 o 
  -3   4   1     1257.70     1464.64     17.18 o 
  -2   4   1     1314.67     1369.58     16.07 o 
  -1   4   1      294.23      282.46      3.53 o 
   0   4   1      185.58      214.44      2.71 o 
   1   4   1     8314.88     8198.79    132.34 o 
   2   4   1      311.01      289.83      3.58 o 
   3   4   1      740.32      814.90     12.05 o 
   4   4   1     1122.55     1248.00     16.78 o 
   5   4   1     3246.19     3421.51     39.64 o 
   6   4   1      831.33      886.62     13.27 o 
   7   4   1      953.15      983.67     14.16 o 
   8   4   1      108.35      129.75      2.83 o 
   9   4   1      582.23      575.41     14.29 o 
  10   4   1      485.96      502.80     10.45 o 
  11   4   1        0.24        0.31      2.17 o 
  12   4   1      118.01      109.04      4.70 o 
  13   4   1      546.86      517.33     13.78 o 
 -12   5   1      138.71      149.61      8.09 o 
 -11   5   1      907.09      907.60     18.38 o 
 -10   5   1       37.32       36.24      2.27 o 
  -9   5   1        0.51        3.03      1.63 o 
  -8   5   1        0.71        1.18      0.93 o 
  -7   5   1      200.05      210.75      5.28 o 
  -6   5   1      297.73      302.16      4.79 o 
  -5   5   1       57.30       58.97      1.82 o 
  -4   5   1      185.08      188.77      3.36 o 
  -3   5   1     2682.75     2670.27     35.49 o 
  -2   5   1        0.88        2.02      0.44 o 
  -1   5   1      185.09      171.65      2.25 o 
   0   5   1     1359.71     1539.32     17.83 o 
   1   5   1     4163.15     4172.77     53.85 o 
   2   5   1       13.70       16.48      0.79 o 
   4   5   1       23.03       33.10      1.03 o 
   5   5   1      262.38      296.98      3.86 o 
   6   5   1      858.12      864.57     16.09 o 
   7   5   1      424.67      409.25      8.16 o 
   8   5   1      452.59      425.09      7.30 o 
   9   5   1      484.96      491.28     10.22 o 
  10   5   1      744.80      717.57     14.34 o 
  11   5   1      116.20      120.54      4.80 o 
  12   5   1       46.66       52.84      6.64 o 
  13   5   1        0.17        0.58      2.04 o 
 -11   6   1       36.45       36.13      3.06 o 
 -10   6   1       89.53       85.77      3.28 o 
  -9   6   1        3.74        2.46      1.84 o 
  -8   6   1       13.19       10.87      1.58 o 
  -7   6   1      187.91      194.68      3.47 o 
  -6   6   1     3457.02     3357.74     46.72 o 
  -5   6   1      482.93      514.38      7.69 o 
  -4   6   1       76.32       61.83      1.67 o 
  -3   6   1      270.88      266.84      4.13 o 
  -2   6   1     1484.58     1401.52     16.54 o 
  -1   6   1       15.45       14.03      0.91 o 
   0   6   1     1864.19     1900.37     27.20 o 
   1   6   1      508.24      483.32      6.36 o 
   2   6   1     1610.22     1617.45     18.86 o 
   3   6   1        2.03       -0.56      0.37 o 
   4   6   1        1.24        1.32      0.56 o 
   5   6   1     1749.65     1784.06     25.55 o 
   6   6   1     1966.47     1886.07     29.64 o 
   7   6   1     3512.75     3587.05     55.79 o 
   8   6   1       68.00       73.79      2.22 o 
   9   6   1       79.92       89.51      2.50 o 
  10   6   1      202.70      216.08      5.56 o 
  11   6   1      117.31      115.75      4.59 o 
  12   6   1       30.05       27.55      2.75 o 
  13   6   1      135.19      139.17      5.61 o 
 -11   7   1        1.06       -2.95      3.47 o 
 -10   7   1       51.48       52.80      2.98 o 
  -9   7   1      119.62      126.10      4.11 o 
  -8   7   1      728.33      720.62      9.82 o 
  -7   7   1        1.10        1.95      0.89 o 
  -6   7   1      795.69      758.33     11.17 o 
  -5   7   1     1456.48     1424.24     20.22 o 
  -4   7   1      169.50      157.28      2.93 o 
  -3   7   1      781.02      747.90     11.28 o 
  -2   7   1       32.46       44.83      1.17 o 
  -1   7   1      390.90      389.39      5.90 o 
   0   7   1      683.93      762.06      9.12 o 
   1   7   1       27.62       31.98      1.07 o 
   2   7   1     1970.75     2089.17     26.05 o 
   3   7   1      144.38      139.23      2.07 o 
   4   7   1        0.02        0.06      0.59 o 
   5   7   1       23.25       24.29      1.05 o 
   6   7   1     1083.73     1050.61     22.51 o 
   7   7   1      905.24      899.27     13.15 o 
   8   7   1     1204.95     1181.45     19.86 o 
   9   7   1       39.08       41.38      1.87 o 
  10   7   1     1498.88     1476.99     34.70 o 
  11   7   1     1221.28     1235.41     29.61 o 
  12   7   1      613.38      656.19     16.95 o 
 -10   8   1      141.85      154.22      5.82 o 
  -9   8   1        9.97        6.42      1.61 o 
  -8   8   1        1.13        0.57      1.70 o 
  -7   8   1      139.76      132.65      2.65 o 
  -6   8   1      193.58      195.16      3.36 o 
  -5   8   1      126.81      113.26      2.31 o 
  -4   8   1      646.63      634.35      8.64 o 
  -3   8   1     1477.35     1446.40     17.29 o 
  -2   8   1       72.49       73.38      1.68 o 
  -1   8   1     1002.85     1020.92     13.20 o 
   0   8   1     1162.28     1083.71     12.85 o 
   1   8   1     2797.50     2931.26     33.86 o 
   2   8   1      561.88      572.46      6.60 o 
   3   8   1      836.25      831.88     10.87 o 
   4   8   1      506.64      505.87      7.51 o 
   5   8   1       15.75       17.05      1.12 o 
   6   8   1       45.30       44.16      1.62 o 
   7   8   1       90.22       73.36      2.06 o 
   8   8   1       18.82       25.71      1.33 o 
   9   8   1       16.36       19.92      1.70 o 
  10   8   1        1.50        3.18      1.84 o 
  11   8   1      463.20      483.24     13.07 o 
  12   8   1      247.39      262.39      8.27 o 
  -9   9   1      113.71      122.29      5.00 o 
  -8   9   1        2.79        3.55      1.14 o 
  -7   9   1      115.02      112.32      2.51 o 
  -6   9   1        1.44       -1.06      0.88 o 
  -5   9   1      233.40      242.39      3.93 o 
  -4   9   1      697.16      687.28      9.40 o 
  -3   9   1        2.78        7.27      0.97 o 
  -2   9   1      701.92      656.46      8.84 o 
  -1   9   1     1696.70     1714.99     21.90 o 
   0   9   1     1683.28     1613.27     20.41 o 
   1   9   1     3764.12     3744.80     43.19 o 
   2   9   1     1617.98     1545.79     18.43 o 
   3   9   1       97.79       97.50      2.04 o 
   4   9   1      359.87      369.94      6.80 o 
   5   9   1     1041.21     1012.34     20.43 o 
   6   9   1      599.56      563.08      9.62 o 
   7   9   1      334.79      328.72      9.25 o 
   8   9   1      151.41      156.20      3.60 o 
   9   9   1       44.83       43.17      2.25 o 
  10   9   1       11.69       11.05      2.67 o 
  11   9   1       98.83       93.19      4.59 o 
  12   9   1       36.76       33.48      3.32 o 
  -9  10   1      686.11      692.26     17.94 o 
  -8  10   1       90.45       79.80      2.57 o 
  -7  10   1       78.25       71.23      2.47 o 
  -6  10   1      946.24      896.41     13.28 o 
  -5  10   1      196.45      180.93      3.55 o 
  -4  10   1       20.68       20.19      1.88 o 
  -3  10   1       50.53       57.54      1.82 o 
  -2  10   1        0.96       -1.04      0.83 o 
  -1  10   1      157.18      167.96      4.24 o 
   0  10   1     1927.07     1769.05     20.96 o 
   1  10   1       14.65       12.89      1.22 o 
   2  10   1      679.60      628.25      7.87 o 
   3  10   1     1001.73      936.15     12.29 o 
   4  10   1      258.72      251.22      3.95 o 
   5  10   1       24.31       35.70      1.66 o 
   6  10   1       42.30       39.13      1.84 o 
   7  10   1       80.40       81.33      2.66 o 
   8  10   1      181.05      183.43      4.11 o 
   9  10   1      283.94      277.27      6.47 o 
  10  10   1      285.16      271.66      6.40 o 
  11  10   1       22.56       23.24      2.75 o 
  -8  11   1      303.94      302.90      6.13 o 
  -7  11   1      391.59      398.34      7.43 o 
  -6  11   1       87.43       85.94      2.46 o 
  -5  11   1      436.00      431.82      7.22 o 
  -4  11   1      215.83      212.67      4.01 o 
  -3  11   1       84.79       78.19      2.24 o 
  -2  11   1        7.41        5.78      0.94 o 
  -1  11   1      423.31      403.72      8.11 o 
   0  11   1      473.11      466.71      6.67 o 
   1  11   1      145.22      142.31      2.94 o 
   2  11   1      173.71      151.13      2.79 o 
   3  11   1       49.54       54.66      2.37 o 
   4  11   1     2068.55     1952.49     27.88 o 
   5  11   1      670.18      651.23     13.26 o 
   6  11   1      450.67      445.13     13.22 o 
   7  11   1      251.10      259.71      6.17 o 
   8  11   1      556.65      536.15     12.17 o 
   9  11   1       57.40       57.92      2.76 o 
  10  11   1      107.38      118.49      4.71 o 
  -7  12   1      188.83      215.26      5.50 o 
  -6  12   1      584.73      624.95     10.68 o 
  -5  12   1       23.74       21.03      1.46 o 
  -4  12   1      239.88      246.37      4.55 o 
  -3  12   1      980.18      965.78     15.45 o 
  -2  12   1      264.13      266.20      5.73 o 
  -1  12   1      111.06      104.86      2.59 o 
   0  12   1        0.60        1.97      1.03 o 
   1  12   1      126.39      122.18      2.84 o 
   2  12   1      128.61      132.91      2.94 o 
   3  12   1      965.45      938.51     13.70 o 
   4  12   1        2.46        1.54      1.04 o 
   5  12   1       64.70       70.74      2.45 o 
   6  12   1      633.00      618.85     10.78 o 
   7  12   1        3.46        3.21      1.29 o 
   8  12   1      119.19      109.32      5.55 o 
   9  12   1       48.13       48.37      2.70 o 
  10  12   1      276.00      278.36      6.81 o 
  -6  13   1        7.34        5.86      1.92 o 
  -5  13   1       89.80       80.93      2.50 o 
  -4  13   1      960.51     1002.01     15.04 o 
  -3  13   1       23.71       22.62      1.72 o 
  -2  13   1      400.48      419.68      7.77 o 
  -1  13   1       76.16       81.58      2.44 o 
   0  13   1        0.34        1.25      1.10 o 
   1  13   1      183.81      186.07      3.22 o 
   2  13   1      860.85      865.93     12.82 o 
   3  13   1      263.65      251.47      4.75 o 
   4  13   1      181.08      194.36      5.05 o 
   5  13   1       61.87       65.51      3.25 o 
   6  13   1       13.22       12.14      1.54 o 
   7  13   1      571.40      607.97     10.78 o 
   8  13   1      235.24      234.01      5.99 o 
   9  13   1      101.66       98.52      3.76 o 
  -4  14   1      259.73      262.03      5.64 o 
  -3  14   1      936.84      947.89     15.91 o 
  -2  14   1      495.93      496.69      9.11 o 
  -1  14   1       15.15       14.00      1.60 o 
   0  14   1      313.56      312.08      5.56 o 
   1  14   1       52.14       54.92      1.97 o 
   2  14   1       56.53       53.25      1.97 o 
   3  14   1       20.71       19.17      1.64 o 
   4  14   1       69.19       72.10      3.16 o 
   5  14   1        0.03       -1.29      1.81 o 
   6  14   1        0.43       -1.10      1.57 o 
   7  14   1      123.92      121.36      3.61 o 
   8  14   1       15.67       16.83      2.15 o 
  -2  15   1       27.13       29.63      2.10 o 
  -1  15   1      181.16      185.92      4.53 o 
   0  15   1      291.06      322.23      5.35 o 
   1  15   1      150.72      159.19      3.66 o 
   2  15   1      315.57      321.09      5.35 o 
   3  15   1       65.96       65.73      2.69 o 
   4  15   1       52.76       57.02      5.41 o 
   5  15   1       19.33       17.70      2.10 o 
   6  15   1      154.11      153.41      4.72 o 
   2  16   1       98.01      101.32      3.04 o 
  -5 -15   2       12.06       12.80      2.10 o 
  -4 -15   2      189.39      188.51      5.22 o 
  -3 -15   2      197.67      189.59      4.51 o 
  -2 -15   2       78.28       84.19      2.37 o 
  -1 -15   2        0.07        1.63      1.24 o 
   0 -15   2      188.78      196.23      4.14 o 
   1 -15   2       26.91       22.30      1.85 o 
   2 -15   2       97.79      105.19      3.33 o 
  -7 -14   2      255.76      253.02      6.44 o 
  -6 -14   2      349.72      361.13      8.26 o 
  -5 -14   2        6.28        5.11      1.76 o 
  -4 -14   2        3.20        5.44      1.69 o 
  -3 -14   2       47.33       46.25      2.00 o 
  -2 -14   2      229.77      215.84      3.87 o 
  -1 -14   2       20.05       20.11      1.50 o 
   0 -14   2       55.62       61.45      2.03 o 
   1 -14   2       61.33       66.92      2.31 o 
   2 -14   2       61.01       59.56      3.02 o 
   3 -14   2      102.38       97.32      3.16 o 
   4 -14   2       48.06       53.27      2.44 o 
  -8 -13   2        0.91       -0.69      1.40 o 
  -7 -13   2      151.32      144.80      3.85 o 
  -6 -13   2      121.09      127.47      4.13 o 
  -5 -13   2       32.36       30.40      2.15 o 
  -4 -13   2      191.75      186.88      4.93 o 
  -3 -13   2        0.12       -1.06      1.06 o 
  -2 -13   2       90.29       87.28      2.74 o 
  -1 -13   2      564.68      579.30     14.13 o 
   0 -13   2        7.53        5.87      1.18 o 
   1 -13   2      282.66      272.73      4.91 o 
   2 -13   2      101.05      110.31      3.16 o 
   3 -13   2     1059.50     1059.61     19.52 o 
   4 -13   2        0.01       -1.27      1.71 o 
   5 -13   2       33.09       37.34      1.80 o 
   6 -13   2       47.56       48.44      2.09 o 
  -9 -12   2        5.11        5.93      1.38 o 
  -8 -12   2      158.60      153.44      3.40 o 
  -7 -12   2       39.25       36.78      1.80 o 
  -6 -12   2       51.02       46.62      2.73 o 
  -5 -12   2       12.84       15.36      1.44 o 
  -4 -12   2      306.12      279.66      6.43 o 
  -3 -12   2      830.00      783.98     11.63 o 
  -2 -12   2      592.69      556.41      9.17 o 
  -1 -12   2      390.72      378.90      8.93 o 
   0 -12   2        0.98        0.38      1.34 o 
   1 -12   2        5.58        3.22      0.99 o 
   2 -12   2        0.40       -0.16      1.29 o 
   3 -12   2       58.20       48.19      2.68 o 
   4 -12   2      403.22      408.43      6.85 o 
   5 -12   2      142.95      145.83      3.26 o 
   6 -12   2        4.66        4.46      1.23 o 
   7 -12   2       12.68       15.63      1.38 o 
 -10 -11   2      460.66      469.24      8.78 o 
  -9 -11   2       48.14       46.66      2.58 o 
  -8 -11   2      449.03      453.62      8.31 o 
  -7 -11   2        1.23        1.50      1.25 o 
  -6 -11   2        5.88        2.14      1.21 o 
  -5 -11   2        0.69        0.50      1.10 o 
  -4 -11   2      697.09      638.48     13.44 o 
  -3 -11   2      180.24      153.83      3.06 o 
  -2 -11   2      265.75      227.35      4.03 o 
  -1 -11   2       17.09       13.92      1.19 o 
   0 -11   2       59.20       48.05      1.79 o 
   1 -11   2       10.13        7.38      1.60 o 
   2 -11   2      654.94      616.21     12.90 o 
   3 -11   2      230.45      212.68      4.01 o 
   4 -11   2      416.34      381.07      6.88 o 
   5 -11   2      285.18      282.25      5.01 o 
   6 -11   2      227.10      253.70      4.67 o 
   7 -11   2      114.38      116.13      3.27 o 
   8 -11   2       13.92       12.24      1.42 o 
 -11 -10   2       35.81       35.09      2.55 o 
 -10 -10   2      198.64      192.11      4.40 o 
  -9 -10   2       38.05       33.78      1.87 o 
  -8 -10   2      431.41      420.93      8.30 o 
  -7 -10   2      443.25      447.30      8.04 o 
  -6 -10   2      317.04      299.09      6.84 o 
  -5 -10   2      149.00      137.26      3.40 o 
  -4 -10   2       17.71       13.80      1.03 o 
  -3 -10   2      348.60      333.96      4.76 o 
  -2 -10   2       26.37       28.29      1.25 o 
  -1 -10   2       64.37       62.19      1.90 o 
   0 -10   2       32.84       31.28      1.41 o 
   1 -10   2     1841.51     1816.27     23.13 o 
   2 -10   2      622.69      644.25      8.82 o 
   3 -10   2      404.19      410.91      8.28 o 
   4 -10   2      804.16      805.17     12.03 o 
   5 -10   2      104.48       96.38      2.43 o 
   6 -10   2       58.06       58.11      2.04 o 
   7 -10   2      182.75      186.96      3.73 o 
   8 -10   2      102.54      102.12      2.62 o 
   9 -10   2      130.46      145.50      4.60 o 
 -11  -9   2       62.90       70.89      7.51 o 
 -10  -9   2      298.98      312.82     13.21 o 
  -9  -9   2      148.46      160.66      3.76 o 
  -8  -9   2      182.97      177.41      3.95 o 
  -7  -9   2       14.12       11.91      1.48 o 
  -6  -9   2       89.98       79.52      2.34 o 
  -5  -9   2      684.65      666.01     12.97 o 
  -4  -9   2     3139.46     3001.77     37.76 o 
  -3  -9   2      608.76      586.78      7.35 o 
  -2  -9   2       12.63       15.83      0.93 o 
  -1  -9   2      631.92      602.86      8.03 o 
   0  -9   2      179.69      168.44      2.81 o 
   1  -9   2      406.52      365.38      5.22 o 
   2  -9   2      476.24      455.98      5.96 o 
   3  -9   2       11.80       14.58      1.02 o 
   4  -9   2       87.51       93.80      3.08 o 
   5  -9   2      644.48      645.43      9.80 o 
   6  -9   2      358.59      327.14      5.53 o 
   7  -9   2      438.22      442.20      7.14 o 
   8  -9   2      105.58       94.83      2.52 o 
   9  -9   2      183.38      182.62      5.22 o 
  10  -9   2        1.43        4.33      3.47 o 
 -12  -8   2       23.51       27.73      4.04 o 
 -11  -8   2       85.78       84.28      4.29 o 
 -10  -8   2        2.93        2.72      2.27 o 
  -9  -8   2      319.96      314.16      5.96 o 
  -8  -8   2      102.98       92.90      2.61 o 
  -7  -8   2       68.97       71.70      2.75 o 
  -6  -8   2      302.21      274.70      5.19 o 
  -5  -8   2       50.21       47.79      2.38 o 
  -4  -8   2     1213.57     1222.51     15.72 o 
  -3  -8   2      917.64      905.00     11.34 o 
  -2  -8   2      322.00      306.46      5.60 o 
  -1  -8   2        3.15        1.48      0.56 o 
   0  -8   2      768.91      727.12      8.81 o 
   1  -8   2      696.43      700.98      9.23 o 
   2  -8   2      191.76      212.51      3.09 o 
   3  -8   2     1224.74     1076.18     14.09 o 
   4  -8   2       21.67        9.42      0.99 o 
   5  -8   2      437.07      460.77      7.15 o 
   6  -8   2      232.70      212.38      3.84 o 
   7  -8   2       79.19       83.80      2.17 o 
   8  -8   2       22.45       25.50      1.42 o 
   9  -8   2      268.73      260.09      8.41 o 
  10  -8   2      394.33      360.25     10.19 o 
 -12  -7   2      131.35      142.68      7.51 o 
 -11  -7   2     1009.21      977.66     42.89 o 
 -10  -7   2      266.01      282.99      6.75 o 
  -9  -7   2        6.13        8.61      1.21 o 
  -8  -7   2      818.77      771.81     12.79 o 
  -7  -7   2      236.39      242.06      6.29 o 
  -6  -7   2     1977.52     1916.90     30.18 o 
  -5  -7   2     1905.95     1883.31     29.68 o 
  -4  -7   2     2221.40     2115.68     27.69 o 
  -3  -7   2      133.24      106.02      1.81 o 
  -2  -7   2     4326.02     4394.17     78.37 o 
  -1  -7   2      114.47      104.81      2.02 o 
   0  -7   2     1344.44     1350.32     17.29 o 
   1  -7   2     2536.58     2482.22     39.57 o 
   2  -7   2      965.09      875.15     11.54 o 
   3  -7   2      483.55      445.42      6.13 o 
   4  -7   2      308.35      302.54      5.39 o 
   5  -7   2       54.94       47.64      1.76 o 
   6  -7   2       25.19       27.23      1.91 o 
   7  -7   2      373.45      359.54      5.80 o 
   8  -7   2      163.39      145.66      3.54 o 
   9  -7   2      138.96      133.40      4.10 o 
  10  -7   2      653.58      656.52     16.53 o 
  11  -7   2      349.28      328.69     13.86 o 
 -12  -6   2      143.36      147.59      7.80 o 
 -11  -6   2      206.20      223.66      7.04 o 
 -10  -6   2      741.72      737.30     14.67 o 
  -9  -6   2      747.18      768.38     15.05 o 
  -8  -6   2        0.06       -0.84      1.00 o 
  -7  -6   2       45.41       50.63      2.04 o 
  -6  -6   2     1617.00     1628.55     29.58 o 
  -5  -6   2      500.59      533.89      7.81 o 
  -4  -6   2      554.98      550.19      7.26 o 
  -3  -6   2     2102.65     2190.36     27.46 o 
  -2  -6   2      114.02       98.62      1.59 o 
  -1  -6   2     2476.06     2812.76     45.51 o 
   0  -6   2      829.40      803.38     11.87 o 
   1  -6   2     4532.32     4867.17     79.80 o 
   2  -6   2     2073.75     2049.13     25.70 o 
   3  -6   2      220.09      250.35      3.64 o 
   4  -6   2     1153.96     1146.81     14.77 o 
   5  -6   2      475.40      453.75      6.90 o 
   6  -6   2      616.11      594.81      8.87 o 
   7  -6   2      252.52      264.58      4.41 o 
   8  -6   2      758.40      776.72     11.49 o 
   9  -6   2      491.24      468.02     10.00 o 
  10  -6   2       42.08       47.25      6.35 o 
  11  -6   2        6.56        3.18      3.18 o 
 -13  -5   2       92.24      111.20      6.93 o 
 -12  -5   2      147.98      146.44      7.80 o 
 -11  -5   2      163.79      157.79      5.41 o 
 -10  -5   2        0.01        0.39      2.54 o 
  -9  -5   2       17.52       18.67      1.67 o 
  -8  -5   2      310.23      302.20      5.47 o 
  -7  -5   2       25.89       23.76      1.67 o 
  -6  -5   2      679.04      643.59     10.56 o 
  -5  -5   2      462.67      476.24      6.98 o 
  -4  -5   2      624.19      661.77      8.57 o 
  -3  -5   2        7.58        5.27      0.73 o 
  -2  -5   2       93.72      112.20      2.26 o 
  -1  -5   2     1189.70     1158.40     18.15 o 
   0  -5   2      110.98      163.31      2.27 o 
   1  -5   2     9312.71     9344.49    123.49 o 
   2  -5   2      710.94      683.91      8.85 o 
   3  -5   2     1282.38     1328.81     16.99 o 
   4  -5   2     1601.02     1601.09     21.46 o 
   5  -5   2      401.90      397.09      6.05 o 
   6  -5   2      535.51      542.40      8.08 o 
   7  -5   2      481.61      480.28      7.27 o 
   8  -5   2      115.73      109.86      2.31 o 
   9  -5   2        3.56        5.25      1.38 o 
  10  -5   2       30.26       26.82      2.55 o 
  11  -5   2        0.26        0.14      1.84 o 
  12  -5   2       24.97       21.95      4.04 o 
 -13  -4   2      117.75      130.26      7.51 o 
 -12  -4   2        0.08       -0.87      2.60 o 
 -11  -4   2      264.25      278.97      7.96 o 
 -10  -4   2      860.16      905.65     17.56 o 
  -9  -4   2      115.20      134.29      3.72 o 
  -8  -4   2       56.20       47.42      1.66 o 
  -7  -4   2      258.53      244.93      4.49 o 
  -6  -4   2     1133.11     1157.85     21.14 o 
  -5  -4   2      724.56      819.26     10.51 o 
  -4  -4   2        0.64       -0.09      0.48 o 
  -3  -4   2      169.26      122.08      1.98 o 
  -2  -4   2        6.38        4.50      0.56 o 
  -1  -4   2     1967.53     2035.10     23.51 o 
   0  -4   2     1981.69     1897.09     21.99 o 
   1  -4   2     3151.79     3175.76     36.58 o 
   2  -4   2     2569.12     2611.91     32.53 o 
   3  -4   2      596.87      627.04      8.21 o 
   4  -4   2      437.76      473.60      6.32 o 
   5  -4   2       83.27       76.94      1.73 o 
   6  -4   2     2643.71     2687.54     37.40 o 
   7  -4   2        5.13        7.25      0.93 o 
   8  -4   2      118.98      122.00      2.91 o 
   9  -4   2      599.41      601.31     15.58 o 
  10  -4   2      955.24      909.98     21.73 o 
  11  -4   2      376.41      372.14     14.87 o 
  12  -4   2      347.85      338.51     14.15 o 
 -13  -3   2       59.49       57.48      5.20 o 
 -12  -3   2      223.83      238.00     10.40 o 
 -11  -3   2       84.19       91.79      3.88 o 
 -10  -3   2      237.02      215.10      6.15 o 
  -9  -3   2     2677.18     2772.76     50.77 o 
  -8  -3   2      547.94      491.01      9.84 o 
  -7  -3   2      154.97      173.82      2.96 o 
  -6  -3   2       59.27       69.84      1.52 o 
  -5  -3   2     6576.95     6858.61     94.50 o 
  -4  -3   2      107.67      122.02      1.71 o 
  -3  -3   2      317.11      255.64      3.19 o 
  -2  -3   2       31.01       37.10      0.82 o 
  -1  -3   2      642.72      581.11      6.87 o 
   0  -3   2      214.62      214.21      2.89 o 
   1  -3   2      941.48      956.86     11.19 o 
   2  -3   2       16.82       19.39      0.60 o 
   3  -3   2       78.80       78.76      1.68 o 
   4  -3   2     1240.06     1203.26     14.18 o 
   5  -3   2      226.85      233.37      3.34 o 
   6  -3   2     1061.97     1030.59     14.62 o 
   7  -3   2     3368.92     3394.14     47.10 o 
   8  -3   2      239.42      248.32      5.72 o 
   9  -3   2       27.20       26.27      1.83 o 
  10  -3   2      129.14      133.87      4.80 o 
  11  -3   2      312.25      320.96     10.25 o 
  12  -3   2      375.74      380.10     15.31 o 
 -12  -2   2      268.63      284.50     11.55 o 
 -11  -2   2       74.63       58.01      3.16 o 
 -10  -2   2      346.43      353.05      7.61 o 
  -9  -2   2      123.77      144.87      3.78 o 
  -8  -2   2       45.46       48.61      1.62 o 
  -7  -2   2      120.26      138.69      2.12 o 
  -6  -2   2       35.38       35.81      0.95 o 
  -5  -2   2     7217.13     8004.30    101.73 o 
  -4  -2   2     2151.25     2288.14     31.69 o 
  -3  -2   2    14277.29    14815.58    184.80 o 
  -2  -2   2      419.97      433.38      5.20 o 
  -1  -2   2     2746.08     2726.16     31.22 o 
   0  -2   2     5890.06     5727.63     65.96 o 
   1  -2   2    10722.48    10680.69    131.85 o 
   2  -2   2     4904.72     5002.59     58.02 o 
   3  -2   2     2360.65     2444.17     28.45 o 
   4  -2   2      760.93      825.77     10.66 o 
   5  -2   2      263.30      287.53      3.97 o 
   6  -2   2      367.27      379.98      5.17 o 
   7  -2   2      296.96      314.00      4.45 o 
   8  -2   2      679.68      662.07     13.05 o 
   9  -2   2      252.95      259.23      5.94 o 
  10  -2   2       38.75       31.81      2.45 o 
  11  -2   2       49.07       51.70      3.16 o 
  12  -2   2      560.99      549.98     14.18 o 
  13  -2   2       59.04       73.07      5.78 o 
 -11  -1   2      756.35      750.44     14.93 o 
 -10  -1   2       34.29       52.65      2.96 o 
  -9  -1   2      341.62      376.97      6.17 o 
  -8  -1   2        8.60       18.05      1.08 o 
  -7  -1   2      424.81      426.36      7.50 o 
  -6  -1   2      151.67      115.24      2.11 o 
  -5  -1   2     2226.48     2460.12     31.63 o 
  -3  -1   2     7563.21     8038.49    112.47 o 
  -2  -1   2      143.95      127.95      2.46 o 
  -1  -1   2     5775.27     5521.01     63.30 o 
   0  -1   2     9446.38     9052.95     97.66 o 
   1  -1   2     9141.66     8797.34    101.25 o 
   2  -1   2     2635.14     2748.41     31.93 o 
   3  -1   2        5.95       12.73      0.93 o 
   4  -1   2       39.72       51.01      1.08 o 
   5  -1   2      668.57      661.07      8.67 o 
   6  -1   2       32.99       18.90      0.74 o 
   7  -1   2     3238.66     3313.82     42.23 o 
   8  -1   2       22.89       25.25      1.34 o 
   9  -1   2      113.65      118.06      2.95 o 
  10  -1   2      228.97      229.91      6.64 o 
  11  -1   2       92.03      102.66      4.48 o 
  12  -1   2        0.48        3.03      1.84 o 
 -11   0   2       95.78       98.20      6.07 o 
 -10   0   2      229.21      248.17      5.82 o 
  -9   0   2      125.67      121.58      2.68 o 
  -8   0   2       75.03       62.94      2.06 o 
  -7   0   2      191.57      181.40      3.68 o 
  -6   0   2      875.71      890.04     12.91 o 
  -5   0   2       83.98       92.77      1.75 o 
  -4   0   2     3174.02     3820.69     53.80 o 
  -3   0   2      211.95      273.46      4.04 o 
  -2   0   2     4186.01     4122.40     63.84 o 
  -1   0   2      471.97      382.86      4.86 o 
   0   0   2    14317.69    13268.97    236.46 o 
   1   0   2     1985.13     1808.44     22.60 o 
   2   0   2      614.05      650.69      9.10 o 
   3   0   2     2360.76     2511.35     31.93 o 
   4   0   2      151.75      140.39      2.08 o 
   5   0   2       24.03       35.75      0.92 o 
   6   0   2     3565.88     3731.74     47.43 o 
   7   0   2        3.93        2.30      0.41 o 
   8   0   2      632.62      666.18     11.37 o 
   9   0   2       72.57       72.24      2.23 o 
  10   0   2       12.76       14.08      2.60 o 
  11   0   2       76.58       75.29      3.05 o 
  12   0   2      622.08      553.69     19.64 o 
 -11   1   2      605.87      599.88     15.19 o 
 -10   1   2     1159.55     1181.38     22.88 o 
  -9   1   2      186.41      188.49      4.00 o 
  -8   1   2      496.86      522.28      9.04 o 
  -7   1   2      806.15      796.35     11.84 o 
  -6   1   2      509.92      572.66      7.58 o 
  -5   1   2      347.07      295.06      4.07 o 
  -4   1   2      174.18      183.94      2.95 o 
  -3   1   2     5125.44     5612.83     71.31 o 
  -2   1   2     4514.26     4473.64     62.06 o 
  -1   1   2      907.43      822.50     10.37 o 
   0   1   2     8095.39     7848.02     98.16 o 
   1   1   2     4770.03     4599.69     62.63 o 
   2   1   2     1106.87     1176.87     13.60 o 
   3   1   2        0.01        1.07      0.59 o 
   4   1   2      590.23      657.39      8.54 o 
   5   1   2     1392.42     1534.93     18.21 o 
   6   1   2     1603.64     1807.76     21.48 o 
   7   1   2      216.51      251.73      3.33 o 
   8   1   2      471.18      537.78      9.35 o 
   9   1   2       17.28       17.74      1.55 o 
  10   1   2       19.07       31.16      1.97 o 
  11   1   2      259.66      263.53      7.66 o 
  12   1   2       35.03       32.64      4.04 o 
  13   1   2      239.19      220.67     10.40 o 
 -12   2   2       40.69       39.01      3.06 o 
 -11   2   2      826.48      867.62     21.31 o 
 -10   2   2     1071.11     1081.43     21.10 o 
  -9   2   2     1208.89     1268.71     24.38 o 
  -8   2   2      351.95      366.16      6.59 o 
  -7   2   2      753.11      765.80     11.20 o 
  -6   2   2     3712.01     3834.87     48.44 o 
  -5   2   2      491.13      421.43      5.63 o 
  -4   2   2     3598.44     3781.22     47.62 o 
  -3   2   2     3334.62     3648.71     42.52 o 
  -2   2   2       26.30       28.27      0.60 o 
  -1   2   2    12549.14    12573.87    145.39 o 
   0   2   2      980.89      974.07     10.70 o 
   1   2   2      223.42      237.71      2.70 o 
   2   2   2     3180.82     3407.63     36.52 o 
   3   2   2     2978.28     3358.12     36.07 o 
   4   2   2      681.94      815.85     10.47 o 
   5   2   2     1220.55     1443.44     17.00 o 
   6   2   2     6160.28     6559.62     76.21 o 
   7   2   2      938.87      987.88     12.93 o 
   8   2   2        4.33        5.90      1.21 o 
   9   2   2       17.89       20.28      1.61 o 
  10   2   2        4.01        8.14      1.38 o 
  11   2   2      115.74      119.08      4.59 o 
  12   2   2      202.81      213.73      9.82 o 
  13   2   2        2.01        5.78      3.18 o 
 -12   3   2      198.72      203.27     15.45 o 
 -11   3   2       72.01       81.28      3.98 o 
 -10   3   2      777.53      791.47     15.93 o 
  -9   3   2      660.56      669.68     13.55 o 
  -8   3   2      328.23      330.91      7.21 o 
  -7   3   2      664.52      685.18      9.05 o 
  -6   3   2     2652.38     2676.32     33.91 o 
  -5   3   2      853.61      874.73     11.32 o 
  -4   3   2      846.07      898.88     11.60 o 
  -3   3   2      387.09      376.14      4.45 o 
  -2   3   2      296.78      317.27      4.19 o 
  -1   3   2      292.23      318.82      4.98 o 
   0   3   2     4866.28     4744.32     54.81 o 
   1   3   2       68.42       64.28      1.14 o 
   2   3   2     5920.67     6175.08     72.91 o 
   3   3   2      390.20      474.95      6.02 o 
   4   3   2      538.15      609.41      6.84 o 
   5   3   2       68.00      100.65      1.71 o 
   6   3   2      999.85     1061.69     13.80 o 
   7   3   2     1539.78     1579.51     20.41 o 
   8   3   2      582.76      541.80      7.41 o 
   9   3   2        7.99        8.83      1.73 o 
  10   3   2      383.25      350.31      9.48 o 
  11   3   2       91.98       95.19      4.18 o 
  12   3   2      307.64      321.84     11.41 o 
  13   3   2       57.39       54.88      5.20 o 
 -12   4   2       15.99       18.49      2.55 o 
 -11   4   2      560.35      554.72     14.48 o 
 -10   4   2       21.70       20.77      2.45 o 
  -9   4   2      501.34      520.46     10.94 o 
  -8   4   2      119.62      114.18      3.61 o 
  -7   4   2      222.02      232.47      3.88 o 
  -6   4   2      120.32      140.37      2.60 o 
  -5   4   2     2083.88     2075.18     28.38 o 
  -4   4   2     3781.77     4073.14     53.72 o 
  -3   4   2     1863.82     1916.78     20.97 o 
  -2   4   2     3101.30     3326.55     38.53 o 
  -1   4   2     5559.45     5639.08     65.09 o 
   0   4   2     1145.17     1153.56     12.68 o 
   1   4   2       42.15       39.92      0.87 o 
   2   4   2      252.83      271.65      3.63 o 
   3   4   2      550.88      606.59      7.58 o 
   4   4   2      393.67      448.92      7.64 o 
   5   4   2     2256.42     2394.26     26.08 o 
   6   4   2     1586.86     1609.35     22.32 o 
   7   4   2       70.69       58.72      1.46 o 
   8   4   2      235.96      278.85      4.57 o 
   9   4   2       64.52       66.63      3.27 o 
  10   4   2       13.31        8.01      1.84 o 
  11   4   2      587.13      563.75     14.39 o 
  12   4   2      302.20      306.96      8.98 o 
  13   4   2       67.30       70.91      5.20 o 
 -11   5   2      132.28      143.36      5.61 o 
 -10   5   2        0.03        0.53      1.73 o 
  -9   5   2       15.49       12.02      1.67 o 
  -8   5   2      183.08      175.65      4.66 o 
  -7   5   2      701.95      678.06      9.16 o 
  -6   5   2      114.80      107.66      2.21 o 
  -5   5   2      280.44      256.06      4.58 o 
  -4   5   2     3791.36     3927.49     50.35 o 
  -3   5   2      847.04      881.39      9.85 o 
  -2   5   2      235.52      194.17      2.62 o 
  -1   5   2     2893.79     3057.99     35.49 o 
   0   5   2     1355.77     1171.88     12.89 o 
   1   5   2     1383.42     1390.88     16.24 o 
   2   5   2     2533.02     2692.89     35.74 o 
   3   5   2      513.89      502.31      7.19 o 
   5   5   2     1522.25     1581.11     22.57 o 
   6   5   2     1688.87     1671.86     22.17 o 
   7   5   2       53.13       51.58      2.79 o 
   8   5   2       36.65       37.44      1.57 o 
   9   5   2      532.56      526.58     13.27 o 
  10   5   2       16.61       11.99      2.04 o 
  11   5   2      418.54      412.81     11.13 o 
  12   5   2      670.48      690.04     17.45 o 
  13   5   2      150.92      153.61      5.82 o 
 -11   6   2      592.71      612.44     16.01 o 
 -10   6   2       70.95       71.38      3.77 o 
  -9   6   2      312.72      295.56      8.57 o 
  -8   6   2      459.59      459.26      8.22 o 
  -7   6   2      158.33      154.11      2.72 o 
  -6   6   2        0.92        1.88      0.74 o 
  -5   6   2     1314.37     1289.91     16.72 o 
  -4   6   2       27.28       30.82      1.11 o 
  -3   6   2       10.82        3.39      0.57 o 
  -2   6   2      381.48      374.24      4.70 o 
  -1   6   2     1850.44     2074.49     27.06 o 
   0   6   2      660.86      618.16      7.01 o 
   1   6   2        1.63       11.83      0.91 o 
   2   6   2     1428.42     1389.08     16.28 o 
   3   6   2     2023.63     2196.08     30.92 o 
   4   6   2      209.30      216.92      2.92 o 
   5   6   2     1748.11     1841.74     26.72 o 
   6   6   2        4.13        8.34      0.97 o 
   7   6   2      126.34      143.19      3.15 o 
   8   6   2        0.17        1.95      1.14 o 
   9   6   2       19.89       27.83      1.74 o 
  10   6   2       45.33       43.47      3.06 o 
  11   6   2        9.42        7.34      2.14 o 
  12   6   2       26.85       21.00      3.61 o 
  13   6   2      163.71      160.59      6.23 o 
 -11   7   2       31.28       36.46      3.27 o 
 -10   7   2     1736.19     1733.93     41.00 o 
  -9   7   2      192.16      208.32      6.73 o 
  -8   7   2        3.91        7.58      1.50 o 
  -7   7   2       15.79       17.65      1.06 o 
  -6   7   2      451.23      432.18      6.16 o 
  -5   7   2      116.03      132.31      3.10 o 
  -4   7   2      456.00      457.91      6.92 o 
  -3   7   2       22.42       27.25      1.11 o 
  -2   7   2       18.30       24.98      0.95 o 
  -1   7   2      434.36      428.36      5.56 o 
   0   7   2     2088.13     2076.03     23.28 o 
   1   7   2      285.05      295.30      3.82 o 
   2   7   2     4306.48     4449.55     61.95 o 
   3   7   2       95.12       96.28      2.08 o 
   4   7   2        1.07        1.34      0.66 o 
   5   7   2      395.05      388.42      6.65 o 
   6   7   2      185.86      210.30      4.14 o 
   7   7   2      229.53      243.10      4.67 o 
   8   7   2     2521.61     2451.57     44.73 o 
   9   7   2      154.07      160.24      4.75 o 
  10   7   2      517.02      535.68     13.88 o 
  11   7   2      103.42       97.57      6.21 o 
  12   7   2       53.16       60.78      3.86 o 
 -10   8   2        9.52       12.62      2.34 o 
  -9   8   2      564.88      555.07     14.73 o 
  -8   8   2      675.13      667.63     11.27 o 
  -7   8   2      603.92      591.75     10.30 o 
  -6   8   2       26.77       26.02      1.32 o 
  -5   8   2     1203.74     1216.85     17.39 o 
  -4   8   2      233.80      249.63      4.22 o 
  -3   8   2      205.37      179.50      3.27 o 
  -2   8   2      132.32      130.82      2.35 o 
  -1   8   2      575.61      597.61      8.87 o 
   0   8   2      249.78      237.88      3.07 o 
   1   8   2     3502.61     3451.60     39.83 o 
   2   8   2      570.29      575.97      7.39 o 
   3   8   2      890.20      938.77     13.10 o 
   4   8   2       58.63       58.66      1.55 o 
   5   8   2       24.48       22.33      1.12 o 
   6   8   2      512.44      507.56      8.69 o 
   7   8   2      113.49      114.05      2.87 o 
   8   8   2      104.52      107.75      3.26 o 
   9   8   2       19.18       18.55      1.69 o 
  10   8   2       20.96       26.28      2.55 o 
  11   8   2      258.32      237.12     14.87 o 
  12   8   2        0.74        1.44      2.25 o 
  -9   9   2       80.05       84.68      4.29 o 
  -8   9   2       31.29       33.23      1.99 o 
  -7   9   2      892.21      911.12     17.34 o 
  -6   9   2      219.30      253.15      4.45 o 
  -5   9   2       49.23       48.45      1.77 o 
  -4   9   2        0.18        4.76      1.11 o 
  -3   9   2        6.24        5.95      0.98 o 
  -2   9   2       26.39       28.71      1.43 o 
  -1   9   2      845.70      771.02     10.53 o 
   0   9   2      338.64      348.83      4.76 o 
   1   9   2      207.09      214.13      3.08 o 
   2   9   2      219.53      218.72      3.42 o 
   3   9   2        2.29        2.06      0.84 o 
   4   9   2      844.55      824.22     10.87 o 
   5   9   2      345.84      352.74      6.34 o 
   6   9   2      580.51      600.28     10.24 o 
   7   9   2      103.51      113.95      2.95 o 
   8   9   2       35.38       39.48      3.18 o 
   9   9   2      416.43      405.95      8.58 o 
  10   9   2       21.31       28.16      2.21 o 
  11   9   2        7.26        5.78      2.60 o 
  12   9   2       86.88       94.13      4.80 o 
  -9  10   2       72.26       76.41      4.27 o 
  -8  10   2      158.13      152.06      3.70 o 
  -7  10   2      114.01      111.11      3.09 o 
  -6  10   2        3.86        3.26      1.11 o 
  -5  10   2     1104.75     1108.54     16.05 o 
  -4  10   2      121.61      120.07      2.91 o 
  -3  10   2        1.99        2.14      0.91 o 
  -2  10   2     1686.72     1677.18     25.06 o 
  -1  10   2      171.71      162.61      2.88 o 
   0  10   2      110.67      102.36      2.92 o 
   1  10   2       20.19       23.20      1.31 o 
   2  10   2       90.77       88.20      2.00 o 
   3  10   2      179.53      157.86      2.80 o 
   4  10   2      416.37      403.98      6.57 o 
   5  10   2      212.68      202.57      5.21 o 
   6  10   2       77.58       66.79      2.34 o 
   7  10   2      623.29      610.88     10.53 o 
   8  10   2      189.46      186.55      4.77 o 
   9  10   2        7.58        7.41      2.09 o 
  10  10   2      159.74      166.92      6.40 o 
  11  10   2      341.93      316.99      9.50 o 
  -8  11   2      102.86      101.42      3.11 o 
  -7  11   2      512.49      519.08      9.38 o 
  -6  11   2      173.20      158.52      3.80 o 
  -5  11   2       96.19       87.11      2.41 o 
  -4  11   2      470.22      435.70      7.00 o 
  -3  11   2        0.66        0.73      0.95 o 
  -2  11   2       11.21       13.98      1.07 o 
  -1  11   2       79.88       81.71      2.04 o 
   0  11   2      644.21      625.95     11.36 o 
   1  11   2      381.65      393.77      5.40 o 
   2  11   2        4.84        3.54      1.06 o 
   3  11   2      501.35      513.02      7.66 o 
   4  11   2      157.38      138.46      2.71 o 
   5  11   2      177.64      159.84      3.68 o 
   6  11   2      330.80      333.73      6.34 o 
   7  11   2      579.45      569.98     11.55 o 
   8  11   2      433.68      444.76      9.48 o 
   9  11   2      114.34      113.38      3.74 o 
  10  11   2       73.22       77.79      3.18 o 
  -7  12   2       22.28       24.65      1.82 o 
  -6  12   2      258.27      276.67      7.24 o 
  -5  12   2       10.37        7.56      1.23 o 
  -4  12   2       38.83       32.08      1.61 o 
  -3  12   2      108.36      111.46      3.79 o 
  -2  12   2      892.99      879.05     19.22 o 
  -1  12   2     1446.00     1366.20     19.56 o 
   0  12   2       12.12       14.16      1.23 o 
   1  12   2     1236.47     1220.51     14.97 o 
   2  12   2      101.81      102.17      2.58 o 
   3  12   2        0.66       -0.37      1.01 o 
   4  12   2        2.57        2.47      1.16 o 
   5  12   2       81.72      100.41      4.39 o 
   6  12   2       43.20       38.18      2.01 o 
   7  12   2        2.54        3.60      2.21 o 
   8  12   2      307.01      303.08      7.04 o 
   9  12   2      107.91       99.40      4.36 o 
  10  12   2        2.27        2.50      1.70 o 
  -6  13   2        9.15        8.88      1.90 o 
  -5  13   2       13.62       11.10      1.58 o 
  -4  13   2       43.38       42.69      1.93 o 
  -3  13   2      311.51      307.68      5.45 o 
  -2  13   2       95.36       97.49      3.38 o 
  -1  13   2      265.27      251.94      5.21 o 
   0  13   2       65.21       74.11      2.34 o 
   1  13   2       80.23       85.89      2.22 o 
   2  13   2       74.00       78.56      2.22 o 
   3  13   2      324.17      320.55      5.52 o 
   4  13   2      520.18      505.62     10.50 o 
   5  13   2       11.06       11.96      1.51 o 
   6  13   2      767.11      766.80     13.16 o 
   7  13   2      327.59      345.93      7.88 o 
   8  13   2      236.68      244.86      6.32 o 
   9  13   2       78.55       88.47      5.08 o 
  -4  14   2      148.96      155.86      4.06 o 
  -3  14   2        1.64        1.70      1.40 o 
  -2  14   2        0.53       -0.36      1.42 o 
  -1  14   2       61.73       56.94      3.42 o 
   0  14   2        0.16        0.29      1.29 o 
   1  14   2       33.37       35.47      1.80 o 
   2  14   2       31.32       30.33      1.62 o 
   3  14   2      184.24      186.84      3.89 o 
   4  14   2      504.66      490.04     10.43 o 
   5  14   2      160.82      159.66      4.72 o 
   6  14   2      137.27      155.85      7.05 o 
   7  14   2      129.75      128.26      4.26 o 
   8  14   2      307.04      319.85      7.64 o 
  -2  15   2        2.81        2.85      1.52 o 
  -1  15   2      274.02      299.81      6.29 o 
   0  15   2       81.44       84.91      2.45 o 
   1  15   2       23.54       19.67      1.64 o 
   2  15   2      354.93      365.03      6.42 o 
   3  15   2        4.15        4.50      1.51 o 
   4  15   2       28.94       31.26      2.44 o 
   5  15   2      124.54      135.72      4.38 o 
   6  15   2      371.62      390.83      8.88 o 
  -5 -15   3        9.59        6.76      1.93 o 
  -4 -15   3       58.27       61.13      3.10 o 
  -3 -15   3      120.05      119.18      4.16 o 
  -2 -15   3      105.83      117.21      2.83 o 
  -1 -15   3       84.65       88.86      2.71 o 
   0 -15   3      500.01      523.40     10.51 o 
   1 -15   3        1.08       -1.44      1.40 o 
   2 -15   3      119.18      125.73      4.24 o 
  -7 -14   3      440.47      465.52      8.79 o 
  -6 -14   3        2.67       -0.89      1.62 o 
  -5 -14   3       54.63       61.11      2.99 o 
  -4 -14   3        1.07       -1.19      1.55 o 
  -3 -14   3       32.65       34.61      1.99 o 
  -2 -14   3      120.94      127.43      2.83 o 
  -1 -14   3      116.25      114.09      2.89 o 
   0 -14   3        5.38        1.89      1.18 o 
   1 -14   3      105.73      107.27      3.40 o 
   2 -14   3      366.85      377.47      8.13 o 
   3 -14   3       92.15       84.72      2.97 o 
   4 -14   3       77.29       73.00      2.83 o 
  -8 -13   3       48.61       49.17      2.13 o 
  -7 -13   3      341.12      336.11      6.01 o 
  -6 -13   3       62.07       58.83      2.16 o 
  -5 -13   3      621.89      615.83     12.49 o 
  -4 -13   3       73.85       65.64      2.89 o 
  -3 -13   3        2.28        1.04      1.01 o 
  -2 -13   3      221.00      212.77      4.05 o 
  -1 -13   3        0.42       -0.40      1.06 o 
   0 -13   3      179.44      169.81      3.48 o 
   1 -13   3       70.13       73.36      2.15 o 
   2 -13   3        4.58        3.07      1.28 o 
   3 -13   3        0.59       -0.39      1.31 o 
   4 -13   3       18.96       17.13      2.50 o 
   5 -13   3        0.11        0.33      1.38 o 
   6 -13   3       75.09       80.96      2.38 o 
  -9 -12   3      313.63      320.43      6.48 o 
  -8 -12   3        6.86        9.00      1.54 o 
  -7 -12   3      385.63      393.81      7.46 o 
  -6 -12   3      604.86      605.97     11.71 o 
  -5 -12   3      498.23      476.04      8.67 o 
  -4 -12   3      148.39      135.92      4.05 o 
  -3 -12   3      456.67      456.23      6.62 o 
  -2 -12   3       94.26       82.75      2.30 o 
  -1 -12   3       12.28       10.08      1.18 o 
   0 -12   3      476.28      465.11     11.37 o 
   1 -12   3       78.87       79.01      2.24 o 
   2 -12   3        1.13        1.06      1.14 o 
   3 -12   3        0.04        0.59      1.16 o 
   4 -12   3       69.96       65.66      2.21 o 
   5 -12   3      111.79      114.20      2.84 o 
   6 -12   3       25.74       25.46      1.65 o 
   7 -12   3        0.51        0.34      1.17 o 
 -10 -11   3      166.87      167.92      4.67 o 
  -9 -11   3        9.55       15.58      1.75 o 
  -8 -11   3      310.43      321.74      6.27 o 
  -7 -11   3       89.95       81.06      2.64 o 
  -6 -11   3      143.10      151.66      4.79 o 
  -5 -11   3      115.52      105.23      2.91 o 
  -4 -11   3       27.65       34.56      1.52 o 
  -3 -11   3        2.24        1.60      0.86 o 
  -2 -11   3       43.94       48.98      1.77 o 
  -1 -11   3      419.94      397.48     10.10 o 
   0 -11   3     1241.61     1236.10     22.60 o 
   1 -11   3     1201.44     1166.66     16.58 o 
   2 -11   3      598.43      585.75      8.19 o 
   3 -11   3       18.78       20.45      1.58 o 
   4 -11   3       36.08       31.65      1.69 o 
   5 -11   3      392.06      387.67      6.50 o 
   6 -11   3      367.27      377.04      6.41 o 
   7 -11   3       34.00       38.95      1.87 o 
   8 -11   3       83.73       89.21      2.61 o 
 -11 -10   3      566.43      566.69     21.08 o 
 -10 -10   3        0.35        0.04      1.32 o 
  -9 -10   3      270.78      293.29      5.86 o 
  -8 -10   3      340.12      346.48      6.63 o 
  -7 -10   3      148.66      124.54      3.24 o 
  -6 -10   3     1185.36     1191.46     21.97 o 
  -5 -10   3      652.55      674.08     11.40 o 
  -4 -10   3       24.12       33.71      1.33 o 
  -3 -10   3     1117.94     1061.25     15.93 o 
  -2 -10   3       42.73       37.80      1.52 o 
  -1 -10   3      379.24      352.70      6.81 o 
   0 -10   3      125.64      117.31      2.50 o 
   1 -10   3       53.18       37.20      1.37 o 
   2 -10   3       28.20       20.15      1.05 o 
   3 -10   3        0.25        0.05      0.91 o 
   4 -10   3        3.90        1.86      1.02 o 
   5 -10   3       83.03       71.46      2.17 o 
   6 -10   3     1007.20      983.52     14.60 o 
   7 -10   3        1.19        2.35      1.22 o 
   8 -10   3      152.01      172.50      3.62 o 
   9 -10   3       14.56       19.99      2.04 o 
 -11  -9   3        3.21        4.77      2.25 o 
 -10  -9   3     1171.98     1157.56     26.84 o 
  -9  -9   3        8.73        9.39      1.35 o 
  -8  -9   3       28.72       30.01      1.67 o 
  -7  -9   3      137.53      134.42      3.24 o 
  -6  -9   3       19.75       18.65      1.37 o 
  -5  -9   3      143.00      134.37      3.77 o 
  -4  -9   3      133.32      107.92      2.20 o 
  -3  -9   3      140.53      134.62      2.67 o 
  -2  -9   3      181.45      173.16      2.91 o 
  -1  -9   3     1798.15     1733.09     23.54 o 
   0  -9   3      130.16      144.67      2.53 o 
   1  -9   3       90.72       69.24      1.73 o 
   2  -9   3     1163.28     1151.46     14.90 o 
   3  -9   3      967.04      929.35     12.33 o 
   4  -9   3      324.50      323.29      5.38 o 
   5  -9   3       76.47       84.30      2.25 o 
   6  -9   3      266.98      264.24      4.68 o 
   7  -9   3       69.23       61.38      2.05 o 
   8  -9   3       32.21       34.90      1.62 o 
   9  -9   3      459.03      456.25      9.68 o 
 -12  -8   3       28.13       28.59      4.04 o 
 -11  -8   3      118.10      113.66      4.70 o 
 -10  -8   3        0.05        2.02      1.50 o 
  -9  -8   3      624.55      669.54     11.41 o 
  -8  -8   3      122.88      124.12      3.88 o 
  -7  -8   3      322.75      321.43      5.98 o 
  -6  -8   3      228.08      235.10      4.61 o 
  -5  -8   3      805.60      825.80     13.52 o 
  -4  -8   3      236.52      228.37      5.01 o 
  -3  -8   3      391.46      374.79      5.24 o 
  -2  -8   3      155.92      132.31      2.31 o 
  -1  -8   3       56.48       60.97      1.59 o 
   0  -8   3     2295.04     2183.10     27.45 o 
   1  -8   3     1034.86     1000.02     12.92 o 
   2  -8   3      531.94      531.55      7.20 o 
   3  -8   3      472.33      458.54      6.41 o 
   4  -8   3       43.41       46.84      1.74 o 
   5  -8   3       13.58        6.52      0.98 o 
   6  -8   3      422.73      423.87      6.73 o 
   7  -8   3       97.79      107.53      2.54 o 
   8  -8   3      303.69      307.22      5.23 o 
   9  -8   3       34.04       30.58      2.75 o 
  10  -8   3      150.02      151.83      5.71 o 
 -12  -7   3       36.40       47.95      4.91 o 
 -11  -7   3      179.80      168.29      5.82 o 
 -10  -7   3      334.87      316.97      7.22 o 
  -9  -7   3       33.65       31.69      1.70 o 
  -8  -7   3        9.83        6.82      1.11 o 
  -7  -7   3      532.31      532.35      9.12 o 
  -6  -7   3        9.31        9.50      1.11 o 
  -5  -7   3      238.76      238.96      4.58 o 
  -4  -7   3      387.98      367.21      5.10 o 
  -3  -7   3      437.30      410.75      6.22 o 
  -2  -7   3        8.63       15.27      0.78 o 
  -1  -7   3      398.09      382.55      4.82 o 
   0  -7   3       34.24       29.20      1.08 o 
   1  -7   3      393.17      359.76      5.41 o 
   2  -7   3     1223.21     1189.67     15.54 o 
   3  -7   3      241.07      249.13      3.78 o 
   4  -7   3        8.02       12.42      0.99 o 
   5  -7   3      233.28      201.20      3.62 o 
   6  -7   3      769.73      760.44     11.25 o 
   7  -7   3      279.58      293.27      4.91 o 
   8  -7   3      399.99      411.22      6.60 o 
   9  -7   3      428.06      397.37     17.04 o 
  10  -7   3       25.56       28.27      2.75 o 
  11  -7   3       58.16       51.13      6.64 o 
 -12  -6   3      193.01      226.44     10.40 o 
 -11  -6   3        6.31        2.97      1.73 o 
 -10  -6   3      152.57      171.53      4.61 o 
  -9  -6   3     1760.36     1773.25     34.42 o 
  -8  -6   3      255.95      268.48      5.07 o 
  -7  -6   3       79.24       92.57      2.43 o 
  -6  -6   3     1536.04     1617.02     25.53 o 
  -5  -6   3     1609.21     1534.81     24.27 o 
  -4  -6   3      410.10      390.68      5.33 o 
  -3  -6   3      494.12      522.36      6.42 o 
  -2  -6   3        0.10        3.20      0.49 o 
  -1  -6   3        6.64       11.59      0.77 o 
   0  -6   3     1989.39     2044.77     28.37 o 
   1  -6   3      169.96      196.12      2.68 o 
   2  -6   3     1188.85     1171.44     14.94 o 
   3  -6   3     2718.63     2797.04     35.39 o 
   4  -6   3       97.33      110.53      2.05 o 
   5  -6   3      174.11      177.42      3.21 o 
   6  -6   3     1546.86     1494.82     21.20 o 
   7  -6   3       81.17       74.57      1.95 o 
   8  -6   3      329.76      309.95      6.16 o 
   9  -6   3      157.94      159.17      9.24 o 
  10  -6   3       19.16       16.85      4.04 o 
  11  -6   3     1210.30     1170.07     27.96 o 
 -12  -5   3      308.56      311.36     12.71 o 
 -11  -5   3       19.03       13.10      2.04 o 
 -10  -5   3       49.89       45.66      3.47 o 
  -9  -5   3       54.75       45.69      2.33 o 
  -8  -5   3     1352.67     1401.88     22.35 o 
  -7  -5   3      254.24      247.97      4.63 o 
  -6  -5   3       95.07      105.17      2.40 o 
  -5  -5   3      391.96      397.32      5.94 o 
  -4  -5   3     2973.05     2859.77     35.74 o 
  -3  -5   3      170.64      163.68      2.32 o 
  -2  -5   3      313.46      402.19      5.67 o 
  -1  -5   3     2229.54     2174.53     28.19 o 
   0  -5   3     5151.73     4964.64     87.06 o 
   1  -5   3      272.58      265.46      3.62 o 
   2  -5   3      652.36      624.37      7.51 o 
   3  -5   3      298.22      300.79      4.25 o 
   4  -5   3        5.77        2.00      0.57 o 
   5  -5   3      172.81      181.18      3.13 o 
   6  -5   3      160.96      157.11      2.89 o 
   7  -5   3      257.63      243.25      4.13 o 
   8  -5   3      414.13      414.83      7.47 o 
   9  -5   3       62.90       58.36      3.27 o 
  10  -5   3       20.21       21.61      3.90 o 
  11  -5   3       13.67       11.00      2.34 o 
  12  -5   3      487.94      484.37     19.06 o 
 -13  -4   3      107.00       97.62      6.64 o 
 -12  -4   3       98.14      102.25      6.07 o 
 -11  -4   3      677.04      671.22     16.33 o 
 -10  -4   3        7.08        5.56      1.73 o 
  -9  -4   3       32.19       41.29      2.15 o 
  -8  -4   3        5.99        3.13      1.29 o 
  -7  -4   3       32.73       39.25      1.56 o 
  -6  -4   3      145.05      189.16      3.63 o 
  -5  -4   3      112.16       94.70      1.72 o 
  -4  -4   3     2054.69     2129.03     24.70 o 
  -3  -4   3     1023.08      864.60     10.20 o 
  -2  -4   3      635.63      616.85      7.34 o 
  -1  -4   3      268.21      253.33      3.23 o 
   0  -4   3       24.29       30.40      0.84 o 
   1  -4   3     2452.58     2528.09     29.22 o 
   2  -4   3      726.97      723.38      8.58 o 
   3  -4   3      418.06      353.99      4.43 o 
   4  -4   3      528.46      517.84      6.34 o 
   5  -4   3      768.33      730.25     12.47 o 
   6  -4   3       66.05       58.20      1.57 o 
   7  -4   3      208.15      212.12      3.60 o 
   8  -4   3     2108.06     2106.30     29.53 o 
   9  -4   3      391.96      369.64      9.89 o 
  10  -4   3      136.88      133.78      5.78 o 
  11  -4   3       11.32       14.01      2.25 o 
  12  -4   3        8.68       16.48      3.18 o 
 -13  -3   3      203.35      222.98     10.11 o 
 -12  -3   3       69.14       80.58      5.78 o 
 -11  -3   3      108.75      122.82      4.68 o 
 -10  -3   3      928.99      894.39     21.03 o 
  -9  -3   3       78.81       74.98      2.95 o 
  -8  -3   3       17.07       27.70      1.91 o 
  -7  -3   3       86.81       99.03      2.26 o 
  -6  -3   3     2683.78     2621.15     36.42 o 
  -5  -3   3     1717.95     1790.20     24.99 o 
  -4  -3   3      548.24      576.61      7.41 o 
  -3  -3   3        0.46        1.05      0.48 o 
  -2  -3   3      218.53      218.96      2.73 o 
  -1  -3   3      945.20      915.47     10.74 o 
   0  -3   3        6.02        8.91      0.55 o 
   1  -3   3      907.34      973.08     11.37 o 
   2  -3   3     6056.69     5950.80     68.38 o 
   3  -3   3      710.30      842.11     10.00 o 
   4  -3   3       50.84       50.66      1.29 o 
   5  -3   3     1409.74     1333.21     17.09 o 
   6  -3   3     1403.39     1396.73     19.65 o 
   7  -3   3      660.47      647.71      9.47 o 
   8  -3   3      116.05      116.81      2.73 o 
   9  -3   3       18.71       14.84      1.93 o 
  10  -3   3      104.82       92.96      3.98 o 
  11  -3   3        7.40        9.98      2.04 o 
  12  -3   3      204.70      202.77      6.73 o 
 -12  -2   3        0.12        0.87      3.18 o 
 -11  -2   3      293.90      325.28      8.88 o 
 -10  -2   3      577.72      563.93     13.78 o 
  -9  -2   3      167.74      228.42      5.34 o 
  -8  -2   3       41.11       31.48      1.33 o 
  -7  -2   3      247.47      243.81      3.61 o 
  -6  -2   3       60.49       80.77      1.58 o 
  -4  -2   3     3191.49     3538.15     48.92 o 
  -3  -2   3     5840.85     6529.54     75.17 o 
  -2  -2   3       30.52       35.07      0.67 o 
  -1  -2   3     5377.18     5423.52     62.09 o 
   0  -2   3    11996.62    11624.47    133.76 o 
   1  -2   3      299.17      325.95      4.22 o 
   2  -2   3     6057.13     6413.66     73.74 o 
   3  -2   3      137.59      172.57      2.30 o 
   4  -2   3     1319.07     1456.45     17.70 o 
   5  -2   3      702.80      662.78      8.64 o 
   6  -2   3      334.35      314.92      4.39 o 
   7  -2   3     4550.96     4620.25     58.44 o 
   8  -2   3       26.06       23.46      1.92 o 
   9  -2   3       87.03       83.27      3.57 o 
  10  -2   3      119.64      127.51      4.59 o 
  11  -2   3     1013.54      973.21     23.27 o 
  12  -2   3       28.61       27.38      3.75 o 
 -12  -1   3       40.15       48.52      4.33 o 
 -11  -1   3      325.17      307.61      7.05 o 
 -10  -1   3      853.98      886.46     21.51 o 
  -9  -1   3      250.47      251.25      5.71 o 
  -8  -1   3       42.77       42.30      1.69 o 
  -7  -1   3      128.89      129.02      2.36 o 
  -6  -1   3       26.88       20.96      1.49 o 
  -5  -1   3      609.20      588.90      8.58 o 
  -4  -1   3      228.93      278.07      4.21 o 
  -3  -1   3     2539.54     2710.66     38.01 o 
  -2  -1   3     4056.07     4320.65     50.15 o 
  -1  -1   3      461.52      436.73      5.16 o 
   0  -1   3      908.80      884.49     11.12 o 
   1  -1   3     1569.08     1495.27     17.29 o 
   2  -1   3     7048.88     7245.96     74.49 o 
   3  -1   3     4303.78     4510.12     52.63 o 
   4  -1   3      326.22      423.49      6.13 o 
   5  -1   3     1966.18     2058.30     26.30 o 
   6  -1   3      272.49      243.04      3.45 o 
   7  -1   3       29.68       38.97      1.10 o 
   8  -1   3        0.24        0.19      0.85 o 
   9  -1   3      668.49      676.40     13.50 o 
  10  -1   3        0.47        4.33      1.63 o 
  11  -1   3       11.64       12.39      2.14 o 
  12  -1   3      405.89      427.07     11.43 o 
  13  -1   3       97.71       89.54      6.21 o 
 -12   0   3      179.49      208.54      9.82 o 
 -11   0   3      195.81      202.47      9.24 o 
 -10   0   3      779.06      783.73     15.43 o 
  -9   0   3      917.52      924.09     17.81 o 
  -8   0   3     1095.44     1141.49     18.75 o 
  -7   0   3       13.69       14.08      0.77 o 
  -6   0   3      198.66      155.60      2.66 o 
  -5   0   3     7273.88     7764.81    108.35 o 
  -4   0   3      855.80      744.86     10.67 o 
  -3   0   3     4842.72     5073.91     70.98 o 
  -2   0   3        5.45        2.43      0.28 o 
  -1   0   3      927.90      989.96     12.43 o 
   0   0   3      450.11      484.65      5.79 o 
   1   0   3      765.35      736.05      9.34 o 
   2   0   3     1629.79     1639.61     22.32 o 
   3   0   3     1481.91     1637.70     19.21 o 
   4   0   3     2053.56     2261.50     28.79 o 
   5   0   3       26.19       16.55      0.65 o 
   6   0   3        5.49       17.99      0.67 o 
   7   0   3     1207.84     1236.69     16.05 o 
   8   0   3     1068.57     1103.74     18.33 o 
   9   0   3        0.25        2.01      1.14 o 
  10   0   3       53.47       52.19      3.32 o 
  11   0   3      984.06      969.94     19.05 o 
  12   0   3      136.73      129.29      4.91 o 
  13   0   3      109.15       99.65      6.35 o 
 -12   1   3        7.07        7.51      2.89 o 
 -11   1   3       67.80       66.67      3.57 o 
 -10   1   3       20.98       16.57      2.14 o 
  -9   1   3       14.27       16.19      1.55 o 
  -8   1   3       95.45       91.88      2.87 o 
  -7   1   3     2739.51     2837.62     39.66 o 
  -6   1   3       35.14       40.01      0.96 o 
  -5   1   3       99.88      114.52      1.87 o 
  -4   1   3     2413.88     2524.04     35.08 o 
  -3   1   3     1705.62     1762.34     24.56 o 
  -2   1   3      621.27      671.39      9.24 o 
  -1   1   3      136.79      126.07      1.78 o 
   0   1   3     8594.87     8443.43    115.27 o 
   1   1   3     1626.21     1649.52     20.63 o 
   2   1   3      199.14      193.41      2.65 o 
   3   1   3       63.58       59.03      1.07 o 
   5   1   3     1045.86     1194.96     15.38 o 
   6   1   3        0.24        1.42      0.48 o 
   7   1   3      185.58      167.58      3.27 o 
   8   1   3     1331.47     1321.94     21.80 o 
   9   1   3       14.88       10.44      1.38 o 
  10   1   3       24.01       27.69      1.89 o 
  11   1   3      275.78      257.81      7.66 o 
  12   1   3      556.38      559.46     21.08 o 
  13   1   3       15.16       15.74      2.55 o 
 -12   2   3       18.53       19.99      2.74 o 
 -11   2   3      165.66      173.20      5.91 o 
 -10   2   3       96.65       88.29      3.86 o 
  -9   2   3       31.32       32.64      4.62 o 
  -8   2   3       31.75       41.40      1.99 o 
  -7   2   3      106.70      119.25      2.02 o 
  -6   2   3     1045.29     1037.95     13.32 o 
  -5   2   3     1108.58     1156.85     14.76 o 
  -4   2   3     3367.16     3404.40     42.67 o 
  -3   2   3       90.51       96.66      1.88 o 
  -2   2   3     2099.85     2188.64     25.34 o 
  -1   2   3     6447.95     6520.97     70.07 o 
   0   2   3     5161.85     4931.87     53.24 o 
   1   2   3      461.04      485.52      5.41 o 
   2   2   3      249.72      265.23      3.25 o 
   3   2   3       80.12       77.30      1.33 o 
   4   2   3     1342.66     1391.15     16.20 o 
   5   2   3      880.56     1000.31     14.15 o 
   6   2   3     2220.32     2309.19     29.17 o 
   7   2   3       64.56       66.10      1.39 o 
   8   2   3      327.21      288.65      5.19 o 
   9   2   3        1.34        5.50      1.29 o 
  10   2   3        8.72       15.48      1.55 o 
  11   2   3       20.24       25.11      4.77 o 
  12   2   3      212.37      229.91     10.69 o 
  13   2   3      808.96      827.21     29.75 o 
 -12   3   3      444.70      456.32     12.44 o 
 -11   3   3      604.61      610.68     15.69 o 
 -10   3   3      144.92      154.93      5.41 o 
  -9   3   3      115.29      120.87      4.59 o 
  -8   3   3        0.07       -0.39      1.52 o 
  -7   3   3       17.15       23.25      0.91 o 
  -6   3   3      147.48      148.54      2.37 o 
  -5   3   3        2.86        5.17      0.54 o 
  -4   3   3      680.89      762.80      9.74 o 
  -3   3   3        1.85        9.96      1.07 o 
  -2   3   3     3111.50     3177.88     34.41 o 
  -1   3   3     4202.39     4252.56     49.13 o 
   0   3   3      215.80      225.28      2.86 o 
   1   3   3     4580.98     4593.39     49.56 o 
   2   3   3     5324.23     5533.44     59.21 o 
   3   3   3      327.49      383.46      4.36 o 
   4   3   3     4154.05     4424.93     50.20 o 
   5   3   3      142.13      112.31      1.55 o 
   6   3   3     1029.13     1090.83     14.00 o 
   7   3   3        4.40        6.74      0.75 o 
   8   3   3      604.31      585.41      9.82 o 
   9   3   3      290.97      293.64      7.92 o 
  10   3   3        2.29        2.31      1.63 o 
  11   3   3       63.22       65.56      3.57 o 
  12   3   3       28.53       23.86      5.49 o 
  13   3   3      575.21      603.37     22.82 o 
 -12   4   3       32.20       35.16      3.16 o 
 -11   4   3       12.06       12.18      2.34 o 
 -10   4   3     1093.44     1107.81     26.72 o 
  -9   4   3      279.71      285.41     11.99 o 
  -8   4   3     1627.42     1650.50     38.34 o 
  -7   4   3      927.00      947.78     15.09 o 
  -6   4   3       87.97       84.11      1.88 o 
  -5   4   3       55.05       55.28      1.89 o 
  -4   4   3      839.67      785.12      9.36 o 
  -3   4   3       57.76       83.97      1.55 o 
  -1   4   3      242.71      274.36      3.96 o 
   0   4   3      333.49      364.18      4.51 o 
   1   4   3     2907.29     2908.47     31.70 o 
   2   4   3     4603.32     4630.24     55.87 o 
   3   4   3     1440.16     1583.62     27.88 o 
   4   4   3       12.29       29.19      0.85 o 
   5   4   3      232.46      245.67      3.23 o 
   6   4   3     1840.06     1909.31     30.63 o 
   7   4   3      739.28      724.28     10.60 o 
   8   4   3       11.09        6.96      1.08 o 
   9   4   3        1.34        0.77      1.52 o 
  10   4   3      538.78      484.55     12.55 o 
  11   4   3       10.29        9.69      2.14 o 
  12   4   3      135.38      151.18      7.22 o 
  13   4   3       99.74       93.96      4.59 o 
 -11   5   3      152.11      150.69      5.61 o 
 -10   5   3        1.05       -0.20      1.73 o 
  -9   5   3       75.74       78.43      3.77 o 
  -8   5   3      728.40      728.80     17.94 o 
  -7   5   3      879.20      885.74     14.65 o 
  -6   5   3      537.26      542.85      8.04 o 
  -5   5   3     2079.98     2087.52     30.95 o 
  -4   5   3       26.69       45.39      1.17 o 
  -3   5   3      656.03      746.96      8.95 o 
  -2   5   3        2.69        6.97      0.98 o 
  -1   5   3     3854.53     3900.10     45.48 o 
   0   5   3      772.37      809.72      9.65 o 
   1   5   3     4603.77     4640.30     53.51 o 
   2   5   3     1139.55     1231.17     14.45 o 
   3   5   3     5254.35     5492.53     63.18 o 
   4   5   3      764.44      756.05      9.06 o 
   5   5   3      125.11      115.47      1.79 o 
   6   5   3     1265.31     1290.70     20.89 o 
   7   5   3     1721.46     1721.11     27.04 o 
   8   5   3      150.34      154.92      5.74 o 
   9   5   3       49.86       49.96      2.24 o 
  10   5   3       92.27       86.13      6.50 o 
  11   5   3      325.86      333.12      9.50 o 
  12   5   3       54.23       52.81      3.45 o 
  13   5   3       15.24       19.85      5.49 o 
 -11   6   3       52.91       51.52      3.57 o 
 -10   6   3       42.64       41.26      3.16 o 
  -9   6   3       41.53       37.69      2.86 o 
  -8   6   3      201.80      194.01      4.79 o 
  -7   6   3       75.63       68.45      2.10 o 
  -6   6   3     1397.54     1352.39     19.11 o 
  -5   6   3      296.40      284.96      4.57 o 
  -4   6   3     1349.07     1257.80     17.73 o 
  -3   6   3     4537.09     4478.26     51.82 o 
  -2   6   3       89.14       96.54      1.61 o 
  -1   6   3      646.37      656.62      8.65 o 
   0   6   3     2147.73     2212.55     25.81 o 
   1   6   3       64.98       57.47      1.22 o 
   2   6   3      215.01      205.20      3.00 o 
   3   6   3       12.07       20.98      0.89 o 
   4   6   3     1151.88     1181.30     16.61 o 
   5   6   3      360.33      370.51      6.81 o 
   6   6   3      902.67      899.10     14.49 o 
   7   6   3      380.02      377.46      6.62 o 
   8   6   3     2191.99     2141.24     53.81 o 
   9   6   3      292.35      300.68      6.57 o 
  10   6   3      211.63      194.31      6.43 o 
  11   6   3      150.62      157.22      5.61 o 
  12   6   3      787.50      734.44     18.57 o 
  13   6   3      143.26      156.73      6.12 o 
 -10   7   3        3.85        2.45      3.18 o 
  -9   7   3      322.05      319.06      9.28 o 
  -8   7   3      208.65      205.95      4.92 o 
  -7   7   3       53.83       57.29      2.02 o 
  -6   7   3      361.74      362.00      5.76 o 
  -5   7   3      649.12      598.35      8.90 o 
  -4   7   3     1095.35     1073.33     15.28 o 
  -3   7   3      370.93      333.93      4.83 o 
  -2   7   3       97.33      101.01      1.87 o 
  -1   7   3       69.78       71.52      1.71 o 
   0   7   3      262.50      282.16      3.94 o 
   1   7   3      536.25      549.30      6.33 o 
   2   7   3       86.96       79.84      1.52 o 
   3   7   3       49.06       44.06      1.10 o 
   4   7   3      271.45      285.68      5.12 o 
   5   7   3      554.13      489.56      9.13 o 
   6   7   3       10.87       19.00      1.28 o 
   7   7   3      609.58      655.56     12.69 o 
   8   7   3       43.71       47.77      2.25 o 
   9   7   3        0.84        3.84      1.22 o 
  10   7   3      688.20      673.45     17.05 o 
  11   7   3      605.04      621.76     16.02 o 
  12   7   3      252.10      246.81      7.97 o 
 -10   8   3        0.12       -2.74      2.17 o 
  -9   8   3      400.23      413.68     11.42 o 
  -8   8   3      453.31      450.71      8.05 o 
  -7   8   3        0.16        0.58      1.00 o 
  -6   8   3        2.99        4.20      1.05 o 
  -5   8   3       64.11       53.90      2.03 o 
  -4   8   3       75.09       57.76      1.79 o 
  -3   8   3      324.08      334.22      5.75 o 
  -2   8   3      337.84      352.95      5.32 o 
  -1   8   3     1685.46     1690.79     22.99 o 
   0   8   3     1807.08     1739.25     23.18 o 
   1   8   3      182.39      171.50      2.29 o 
   2   8   3      368.77      362.65      4.70 o 
   3   8   3     1984.58     1964.80     24.81 o 
   4   8   3      100.54       99.22      2.28 o 
   5   8   3      189.21      165.93      3.51 o 
   6   8   3     2035.02     1990.25     31.41 o 
   7   8   3       84.24       70.77      2.59 o 
   8   8   3        6.53        8.21      1.44 o 
   9   8   3        7.52        6.85      1.36 o 
  10   8   3       79.24       76.04      2.95 o 
  11   8   3       38.95       36.79      3.16 o 
  12   8   3      593.45      608.37     16.02 o 
  -9   9   3       17.09       17.21      2.55 o 
  -8   9   3       52.75       53.99      2.46 o 
  -7   9   3       26.45       21.16      1.56 o 
  -6   9   3      447.78      442.32      7.89 o 
  -5   9   3        3.05        6.09      1.02 o 
  -4   9   3      485.73      487.84      7.57 o 
  -3   9   3     1468.51     1407.41     22.03 o 
  -2   9   3      158.14      152.26      2.92 o 
  -1   9   3     2257.57     2109.54     28.89 o 
   0   9   3        4.57        1.37      0.70 o 
   1   9   3     3893.24     3927.99     40.56 o 
   2   9   3       26.54       21.77      0.93 o 
   3   9   3        0.20        0.66      0.82 o 
   4   9   3      802.96      745.35     11.58 o 
   5   9   3      199.12      177.55      3.84 o 
   6   9   3      557.12      535.94      9.19 o 
   7   9   3       51.14       51.64      2.39 o 
   8   9   3      763.42      726.61     14.30 o 
   9   9   3      318.50      312.23     10.15 o 
  10   9   3      484.88      485.20     13.95 o 
  11   9   3        4.74        7.43      2.22 o 
  12   9   3       86.59       85.51      5.34 o 
  -9  10   3       47.69       41.00      3.37 o 
  -8  10   3      267.50      255.41      5.63 o 
  -7  10   3       71.89       72.78      2.51 o 
  -6  10   3     1046.90      989.07     16.26 o 
  -5  10   3      221.06      215.14      4.01 o 
  -4  10   3      182.95      177.72      3.42 o 
  -3  10   3      477.11      469.14      7.34 o 
  -2  10   3      404.15      361.12      5.31 o 
  -1  10   3      295.96      273.88      4.23 o 
   0  10   3     1080.53     1035.89     13.59 o 
   1  10   3        2.56        2.29      0.66 o 
   2  10   3     1130.66     1110.17     14.48 o 
   3  10   3      721.73      722.23      9.70 o 
   4  10   3      423.93      402.33      5.79 o 
   5  10   3        3.38        1.27      1.08 o 
   6  10   3     1350.77     1340.56     21.67 o 
   7  10   3       10.64        7.97      1.74 o 
   8  10   3       25.22       28.24      1.99 o 
   9  10   3      136.24      133.15      5.31 o 
  10  10   3       82.18       73.08      3.02 o 
  11  10   3       59.75       51.96      3.57 o 
  -8  11   3      272.48      292.72      5.94 o 
  -7  11   3      943.16      963.83     20.59 o 
  -6  11   3        0.10       -0.02      1.21 o 
  -5  11   3      366.38      367.26      6.86 o 
  -4  11   3      156.14      141.58      3.06 o 
  -3  11   3      211.64      208.36      4.08 o 
  -2  11   3       29.73       29.75      1.44 o 
  -1  11   3     1726.98     1668.34     25.77 o 
   0  11   3     1103.31     1092.23     15.77 o 
   1  11   3      115.42      108.54      2.64 o 
   2  11   3      424.17      407.64      6.50 o 
   3  11   3      629.68      614.03      8.44 o 
   4  11   3      338.41      348.84      5.20 o 
   5  11   3      666.62      615.17     13.26 o 
   6  11   3        4.82        2.21      1.25 o 
   7  11   3      529.38      501.05     10.37 o 
   8  11   3      148.95      139.74      5.91 o 
   9  11   3       33.64       27.86      2.08 o 
  10  11   3        4.71        5.11      1.70 o 
  -7  12   3       61.69       57.46      2.54 o 
  -6  12   3      299.06      328.48      6.50 o 
  -5  12   3       78.88       86.14      2.83 o 
  -4  12   3      209.78      208.40      4.84 o 
  -3  12   3     1136.43     1151.88     19.76 o 
  -2  12   3      363.08      358.35      5.96 o 
  -1  12   3       12.09       15.45      1.30 o 
   0  12   3      110.15      121.23      2.96 o 
   1  12   3       66.75       59.70      2.13 o 
   2  12   3        7.09        8.90      1.12 o 
   3  12   3       30.22       28.14      1.52 o 
   4  12   3       78.55       84.46      2.22 o 
   5  12   3      173.26      168.07      5.54 o 
   6  12   3      391.20      421.14      7.75 o 
   7  12   3       38.41       40.22      2.60 o 
   8  12   3       60.58       54.60      3.27 o 
   9  12   3      704.70      701.34     16.22 o 
  10  12   3        0.04       -3.27      2.95 o 
  -6  13   3      100.76      110.94      3.41 o 
  -5  13   3       80.00       79.14      2.80 o 
  -4  13   3       98.95      101.17      3.60 o 
  -3  13   3      943.40      945.28     14.11 o 
  -2  13   3      274.96      259.84      5.39 o 
  -1  13   3      418.94      420.09      8.31 o 
   0  13   3       38.83       44.78      1.70 o 
   1  13   3       60.31       58.28      3.27 o 
   2  13   3      399.93      404.01      6.74 o 
   3  13   3       36.54       32.46      1.55 o 
   4  13   3       33.56       33.52      2.21 o 
   5  13   3       13.85       13.29      1.57 o 
   6  13   3       15.02       15.41      1.69 o 
   7  13   3       42.58       35.33      2.44 o 
   8  13   3       22.82       27.46      2.27 o 
   9  13   3       89.36       83.31      3.52 o 
  -4  14   3      223.42      224.45      5.86 o 
  -3  14   3        0.01        0.93      1.52 o 
  -2  14   3      576.18      588.23     10.50 o 
  -1  14   3       62.87       65.25      2.61 o 
   0  14   3      189.04      194.77      5.94 o 
   1  14   3      104.93      114.92      2.95 o 
   2  14   3      322.09      319.67      7.47 o 
   3  14   3      390.22      393.83      6.13 o 
   4  14   3       56.36       49.37      3.60 o 
   5  14   3       56.53       56.89      3.82 o 
   6  14   3        0.04        1.01      1.84 o 
   7  14   3       19.51       23.87      2.26 o 
  -2  15   3       29.57       27.98      2.33 o 
  -1  15   3      254.25      266.93      5.20 o 
   0  15   3       37.98       37.31      2.00 o 
   1  15   3       11.44        9.68      1.46 o 
   2  15   3      165.51      182.31      3.99 o 
   3  15   3      401.89      402.52      6.98 o 
   4  15   3       43.98       45.51      2.48 o 
   5  15   3       83.59       88.91      3.78 o 
   6  15   3      107.22      114.61      5.09 o 
  -5 -15   4        0.06       -2.38      2.01 o 
  -4 -15   4       16.94       21.96      2.26 o 
  -3 -15   4       12.93       11.59      1.99 o 
  -2 -15   4      137.05      130.03      2.98 o 
  -1 -15   4      162.55      160.64      4.47 o 
   0 -15   4      157.02      160.57      3.55 o 
   1 -15   4        4.05        5.05      1.55 o 
   2 -15   4       65.66       68.75      3.41 o 
  -7 -14   4      184.18      211.07      5.82 o 
  -6 -14   4       99.38       97.35      3.61 o 
  -5 -14   4      170.81      179.40      5.05 o 
  -4 -14   4       78.95       78.46      3.37 o 
  -3 -14   4      563.77      584.86     10.31 o 
  -2 -14   4       85.76       82.33      2.47 o 
  -1 -14   4       42.78       44.59      2.21 o 
   0 -14   4      182.53      173.37      3.69 o 
   1 -14   4        9.68        9.54      1.26 o 
   2 -14   4       33.45       27.34      1.90 o 
   3 -14   4      130.80      139.85      3.80 o 
   4 -14   4       63.58       53.39      2.43 o 
  -8 -13   4      135.63      144.77      3.92 o 
  -7 -13   4        1.23       -0.08      1.36 o 
  -6 -13   4       12.19       11.47      1.82 o 
  -5 -13   4       52.98       59.66      2.83 o 
  -4 -13   4      126.02      119.11      3.83 o 
  -3 -13   4       40.59       40.94      1.64 o 
  -2 -13   4        0.06       -0.41      1.09 o 
  -1 -13   4      293.95      298.19      6.26 o 
   0 -13   4      387.22      372.75      6.31 o 
   1 -13   4      273.85      283.85      5.06 o 
   2 -13   4        0.88       -0.23      1.20 o 
   3 -13   4      637.11      649.93     11.37 o 
   4 -13   4      543.88      579.48     10.33 o 
   5 -13   4      421.58      427.44      8.05 o 
  -9 -12   4      191.02      203.42      4.74 o 
  -8 -12   4       75.26       88.70      2.95 o 
  -7 -12   4        8.87        7.37      2.08 o 
  -6 -12   4       68.07       71.87      2.58 o 
  -5 -12   4       89.37       83.50      2.67 o 
  -4 -12   4        3.46        4.68      1.44 o 
  -3 -12   4      714.16      684.46      9.44 o 
  -2 -12   4       75.42       74.29      2.21 o 
  -1 -12   4      220.22      234.50      5.90 o 
   0 -12   4       41.80       38.26      1.67 o 
   1 -12   4        0.07       -0.43      1.14 o 
   2 -12   4      160.96      152.91      3.32 o 
   3 -12   4       75.79       73.25      2.62 o 
   4 -12   4      454.59      435.50      7.20 o 
   5 -12   4      237.94      241.02      4.60 o 
   6 -12   4       55.65       51.06      2.10 o 
   7 -12   4       39.29       42.57      1.98 o 
 -10 -11   4       22.00       24.74      3.11 o 
  -9 -11   4      214.40      200.32      4.57 o 
  -8 -11   4      215.89      213.53      4.75 o 
  -7 -11   4      115.67       99.11      2.95 o 
  -6 -11   4      244.28      234.46      4.87 o 
  -5 -11   4      236.03      248.17      7.38 o 
  -4 -11   4      156.74      162.75      4.00 o 
  -3 -11   4        0.03        1.30      1.11 o 
  -2 -11   4      411.40      404.90      6.40 o 
  -1 -11   4       27.49       29.35      1.47 o 
   0 -11   4      248.41      212.40      4.55 o 
   1 -11   4       81.63       92.85      2.73 o 
   2 -11   4      146.89      154.00      2.93 o 
   3 -11   4      222.97      221.68      4.14 o 
   4 -11   4       44.54       44.96      1.79 o 
   5 -11   4      164.71      166.24      3.52 o 
   6 -11   4       17.85       15.80      1.39 o 
   7 -11   4      542.67      579.36      9.23 o 
   8 -11   4       29.85       32.20      1.96 o 
 -10 -10   4       55.45       66.76      2.96 o 
  -9 -10   4        9.90        7.74      1.43 o 
  -8 -10   4       44.63       42.65      2.03 o 
  -7 -10   4      751.78      781.43     13.97 o 
  -6 -10   4        4.11        2.90      1.54 o 
  -5 -10   4       82.50       71.88      3.61 o 
  -4 -10   4      738.81      706.15     16.69 o 
  -3 -10   4      241.69      200.13      3.30 o 
  -2 -10   4        0.09        0.15      0.97 o 
  -1 -10   4        0.08        0.95      0.89 o 
   0 -10   4      185.20      174.69      3.33 o 
   1 -10   4      182.25      165.42      3.23 o 
   2 -10   4      199.63      191.72      3.28 o 
   3 -10   4      925.91      902.47     13.34 o 
   4 -10   4       78.85       69.49      2.15 o 
   5 -10   4      431.43      408.94      6.69 o 
   6 -10   4      120.53      130.03      2.95 o 
   7 -10   4       11.93       12.91      1.26 o 
   8 -10   4      645.38      641.64     10.00 o 
   9 -10   4        7.50        6.79      1.70 o 
 -11  -9   4       15.66       17.82      5.78 o 
 -10  -9   4       26.46       26.42      2.75 o 
  -9  -9   4      943.09      946.46     15.79 o 
  -8  -9   4       10.98       10.66      1.36 o 
  -7  -9   4       64.85       67.21      2.37 o 
  -6  -9   4        4.33        4.08      1.19 o 
  -5  -9   4       24.22       38.67      1.76 o 
  -4  -9   4      665.29      654.77      8.81 o 
  -3  -9   4       93.66       83.15      1.94 o 
  -2  -9   4     1556.23     1540.58     25.21 o 
  -1  -9   4       28.25       32.42      1.39 o 
   0  -9   4      329.12      301.96      5.62 o 
   1  -9   4      289.68      258.67      3.95 o 
   2  -9   4        0.59       -0.43      0.93 o 
   3  -9   4      167.85      164.13      2.89 o 
   4  -9   4        0.08        1.07      0.93 o 
   5  -9   4       52.55       42.94      1.98 o 
   6  -9   4      196.49      195.36      3.78 o 
   7  -9   4      323.45      308.16      5.32 o 
   8  -9   4       28.71       26.29      1.50 o 
   9  -9   4       93.94      102.47      3.59 o 
 -11  -8   4       13.63       12.33      2.34 o 
 -10  -8   4      109.36      103.39      4.39 o 
  -9  -8   4      172.23      162.93      3.72 o 
  -8  -8   4     1123.44     1094.01     17.84 o 
  -7  -8   4       46.50       36.67      2.01 o 
  -6  -8   4      933.99      891.01     16.43 o 
  -5  -8   4       85.35       91.95      2.48 o 
  -4  -8   4     4332.95     4266.53     53.30 o 
  -3  -8   4       10.63       10.76      1.31 o 
  -2  -8   4      194.39      161.69      2.69 o 
  -1  -8   4     2152.19     2052.47     29.32 o 
   0  -8   4      940.67      863.09     13.00 o 
   1  -8   4     1047.95      937.91     12.43 o 
   2  -8   4      285.26      254.10      3.83 o 
   3  -8   4     1036.32      969.57     11.84 o 
   4  -8   4      633.36      598.65      9.06 o 
   5  -8   4      407.41      430.00      6.77 o 
   6  -8   4        7.48        4.40      1.05 o 
   7  -8   4      109.52      115.29      3.72 o 
   8  -8   4      516.29      503.90      7.94 o 
   9  -8   4        0.03        0.75      1.40 o 
  10  -8   4       37.33       33.97      3.16 o 
 -12  -7   4       81.13       90.69      6.35 o 
 -11  -7   4      729.70      735.69     19.78 o 
 -10  -7   4        0.13       -1.16      1.63 o 
  -9  -7   4        0.75        2.32      1.08 o 
  -8  -7   4       17.33       22.97      1.50 o 
  -7  -7   4      620.74      608.56     10.28 o 
  -6  -7   4        3.61        6.67      1.33 o 
  -5  -7   4      359.70      341.32      7.55 o 
  -4  -7   4      220.71      243.07      3.63 o 
  -3  -7   4      804.89      795.02     10.29 o 
  -2  -7   4      292.31      283.86      4.13 o 
  -1  -7   4      618.72      648.14      9.74 o 
   0  -7   4      205.54      188.23      2.66 o 
   1  -7   4     6506.95     6267.68     77.77 o 
   2  -7   4      328.41      341.27      5.15 o 
   3  -7   4     1371.23     1323.99     15.84 o 
   4  -7   4      953.78      861.87     13.29 o 
   5  -7   4      829.39      771.65     11.38 o 
   6  -7   4        0.98       -0.12      0.82 o 
   7  -7   4       91.92       77.28      2.11 o 
   8  -7   4        2.19        1.66      0.90 o 
   9  -7   4      184.50      172.12      7.22 o 
  10  -7   4      210.02      202.82      6.73 o 
  11  -7   4        0.02       -3.06      2.04 o 
 -12  -6   4        0.02        0.17      2.31 o 
 -11  -6   4        6.62        9.00      4.48 o 
 -10  -6   4     1518.15     1514.35     41.74 o 
  -9  -6   4      274.40      235.19      8.46 o 
  -8  -6   4      172.28      164.68      4.65 o 
  -7  -6   4     1015.89      907.64     19.26 o 
  -6  -6   4      294.61      269.14      4.97 o 
  -5  -6   4      166.76      155.65      3.24 o 
  -4  -6   4       76.72       76.43      1.60 o 
  -3  -6   4      419.57      428.62      7.21 o 
  -2  -6   4      670.00      703.07      8.46 o 
  -1  -6   4      134.15      122.92      1.85 o 
   0  -6   4        7.76        0.82      0.49 o 
   1  -6   4      925.21      956.64     12.55 o 
   2  -6   4     2019.44     2016.93     25.34 o 
   3  -6   4      596.38      630.75      7.79 o 
   4  -6   4      151.05      156.95      2.80 o 
   5  -6   4       87.73       97.04      2.15 o 
   6  -6   4     1037.71     1010.87     14.62 o 
   7  -6   4       11.53       13.86      1.24 o 
   8  -6   4      141.68      143.93      3.60 o 
   9  -6   4      143.18      136.04      5.00 o 
  10  -6   4        5.14        3.75      1.84 o 
  11  -6   4      298.03      285.56      8.57 o 
 -12  -5   4        0.68        1.47      2.17 o 
 -11  -5   4        8.14        7.65      2.04 o 
 -10  -5   4        2.03        0.99      1.73 o 
  -9  -5   4      193.09      191.64      5.82 o 
  -8  -5   4      333.57      377.36      6.69 o 
  -7  -5   4       13.43       15.89      1.58 o 
  -6  -5   4     1395.37     1372.76     22.10 o 
  -5  -5   4     2582.67     2550.01     46.52 o 
  -4  -5   4      302.62      259.31      3.68 o 
  -3  -5   4      515.09      547.18      6.62 o 
  -2  -5   4        4.62        9.31      0.63 o 
  -1  -5   4       34.32       29.90      0.89 o 
   0  -5   4       34.09       56.21      1.18 o 
   1  -5   4      556.46      588.78      7.11 o 
   2  -5   4       11.52       16.54      0.75 o 
   3  -5   4     1149.20     1106.88     16.92 o 
   4  -5   4     1274.87     1268.36     16.27 o 
   5  -5   4       12.58       13.22      0.91 o 
   6  -5   4      376.74      376.64      5.86 o 
   7  -5   4     2843.28     2840.54     39.67 o 
   8  -5   4       44.27       39.32      1.97 o 
   9  -5   4       45.83       53.13      3.18 o 
  10  -5   4      202.76      194.06      8.81 o 
  11  -5   4       10.52       11.63      2.60 o 
 -12  -4   4       34.56       35.50      2.96 o 
 -11  -4   4      101.75       96.00      4.18 o 
 -10  -4   4      586.60      608.61     15.01 o 
  -9  -4   4      207.75      220.19      6.43 o 
  -8  -4   4      973.46     1001.69     16.15 o 
  -7  -4   4        0.03        1.08      0.85 o 
  -6  -4   4      178.74      175.52      3.88 o 
  -5  -4   4       11.52       15.98      1.15 o 
  -4  -4   4     3507.30     3442.39     39.71 o 
  -3  -4   4       25.57       26.70      1.00 o 
  -2  -4   4      615.36      609.84      7.26 o 
  -1  -4   4        9.46       14.94      0.64 o 
   0  -4   4        9.81       18.43      0.70 o 
   1  -4   4        0.02        1.38      0.47 o 
   2  -4   4      278.46      228.75      3.08 o 
   3  -4   4       86.67      102.36      1.76 o 
   4  -4   4      686.47      706.23      8.52 o 
   5  -4   4      111.19       93.07      1.97 o 
   6  -4   4      294.07      312.89      6.09 o 
   7  -4   4      424.39      419.97      7.62 o 
   8  -4   4     1703.95     1682.60     26.18 o 
   9  -4   4       84.02       88.53      3.88 o 
  10  -4   4      169.59      165.30      5.61 o 
  11  -4   4       97.63       95.41      4.39 o 
  12  -4   4      851.79      837.82     21.81 o 
 -12  -3   4        5.49        4.04      2.04 o 
 -11  -3   4       20.18       14.66      2.25 o 
 -10  -3   4       12.23        9.77      2.31 o 
  -9  -3   4     2606.14     2532.75     56.36 o 
  -8  -3   4        8.34       15.75      1.44 o 
  -7  -3   4       90.14      102.44      2.35 o 
  -6  -3   4      135.19      157.72      2.70 o 
  -5  -3   4       29.10       31.70      1.07 o 
  -4  -3   4     1246.15     1281.21     14.98 o 
  -3  -3   4      660.63      665.63      7.90 o 
  -2  -3   4        4.29       11.96      0.53 o 
  -1  -3   4      312.44      314.55      3.87 o 
   0  -3   4     1128.84     1136.80     13.28 o 
   1  -3   4     2800.93     2829.72     32.63 o 
   2  -3   4       72.05       90.11      1.43 o 
   3  -3   4     4659.05     4640.13     53.94 o 
   4  -3   4     2249.98     2371.29     30.37 o 
   5  -3   4        0.05        0.61      0.49 o 
   6  -3   4      572.64      598.47      8.75 o 
   7  -3   4      429.32      415.90      6.56 o 
   8  -3   4      113.90      124.21      2.67 o 
   9  -3   4       80.29       75.93      4.62 o 
  10  -3   4      222.55      222.18      6.73 o 
  11  -3   4      132.73      134.17      5.00 o 
  12  -3   4      126.74      124.30      6.07 o 
 -12  -2   4        7.78        5.49      2.04 o 
 -11  -2   4      262.02      253.86      7.45 o 
 -10  -2   4       11.51        9.97      3.18 o 
  -9  -2   4      236.46      264.00      7.25 o 
  -8  -2   4      261.68      310.08      5.81 o 
  -7  -2   4      106.89      149.01      2.50 o 
  -6  -2   4       28.90       34.36      1.31 o 
  -5  -2   4     1177.33     1269.39     16.44 o 
  -4  -2   4     4329.00     4268.78     49.16 o 
  -3  -2   4     3525.49     3570.04     41.14 o 
  -2  -2   4      292.51      266.00      3.54 o 
  -1  -2   4      301.07      297.82      3.62 o 
   0  -2   4     8786.14     8807.91    101.54 o 
   1  -2   4     5063.30     5255.70     73.65 o 
   2  -2   4     1269.11     1449.26     16.84 o 
   3  -2   4      700.40      777.78      9.28 o 
   4  -2   4      578.41      640.39      7.70 o 
   5  -2   4       69.01       86.00      1.56 o 
   6  -2   4      714.92      703.01     10.04 o 
   7  -2   4     1806.43     1869.60     23.91 o 
   8  -2   4      826.90      852.15     15.97 o 
   9  -2   4      262.71      263.00      7.45 o 
  10  -2   4       30.96       34.14      2.55 o 
  11  -2   4       31.01       33.20      3.61 o 
  12  -2   4      173.17      160.50      9.24 o 
 -12  -1   4       99.39      108.31      6.35 o 
 -11  -1   4      323.61      342.20      7.72 o 
 -10  -1   4     1240.60     1202.89     28.65 o 
  -9  -1   4      500.80      496.58     10.15 o 
  -8  -1   4        5.05        8.97      1.27 o 
  -7  -1   4      726.82      728.51     10.68 o 
  -6  -1   4      186.55      170.30      2.90 o 
  -5  -1   4     1635.32     1730.03     24.44 o 
  -4  -1   4      262.67      289.64      4.43 o 
  -3  -1   4     2158.14     2333.52     27.20 o 
  -2  -1   4        0.02        0.60      0.33 o 
  -1  -1   4      353.48      339.57      4.07 o 
   0  -1   4     3664.03     3653.43     41.85 o 
   1  -1   4     4379.60     4340.38     49.89 o 
   2  -1   4     5390.18     5446.92     58.92 o 
   3  -1   4     1464.22     1478.63     17.42 o 
   4  -1   4      366.91      390.82      4.84 o 
   5  -1   4     2252.38     2438.07     31.10 o 
   6  -1   4      145.16      146.77      2.33 o 
   7  -1   4       10.38        9.08      1.93 o 
   8  -1   4        4.61        6.88      0.91 o 
   9  -1   4      499.11      534.59     10.94 o 
  10  -1   4       76.17       75.61      3.68 o 
  11  -1   4      327.83      319.44      9.68 o 
  12  -1   4       37.21       39.46      4.33 o 
  13  -1   4      511.11      511.69     13.57 o 
 -12   0   4       15.09       11.67      2.25 o 
 -11   0   4      694.05      758.18     27.44 o 
 -10   0   4      533.55      528.24     10.87 o 
  -9   0   4      523.72      541.84     11.04 o 
  -8   0   4       13.69       19.17      2.48 o 
  -7   0   4       43.37       75.77      1.74 o 
  -6   0   4      433.55      528.24      7.83 o 
  -4   0   4     3728.60     4298.78     62.80 o 
  -3   0   4     8308.57     8699.78    101.11 o 
  -2   0   4      277.13      300.57      3.98 o 
  -1   0   4     1318.40     1440.41     16.78 o 
   0   0   4    28963.31    27852.48    411.77 o 
   1   0   4      221.43      203.50      2.72 o 
   2   0   4      863.49     1036.55     13.14 o 
   3   0   4      558.97      612.30      7.90 o 
   4   0   4      922.17      993.75     11.80 o 
   5   0   4      101.65      102.81      1.70 o 
   6   0   4      918.75      975.73     12.69 o 
   7   0   4      581.73      586.75      7.86 o 
   8   0   4      134.42      133.19      2.90 o 
   9   0   4       66.26       56.84      2.37 o 
  10   0   4       54.91       55.77      2.96 o 
  11   0   4      204.47      191.32      5.11 o 
  12   0   4        5.85       11.90      2.17 o 
  13   0   4      295.40      302.69     12.42 o 
 -12   1   4        2.99        2.60      2.89 o 
 -11   1   4       48.31       51.22      3.25 o 
 -10   1   4     1642.52     1679.77     39.25 o 
  -9   1   4      251.71      263.98      5.99 o 
  -8   1   4        4.43       -0.61      1.10 o 
  -7   1   4       51.11       43.77      1.27 o 
  -6   1   4      240.26      229.59      3.69 o 
  -5   1   4      289.73      384.42      5.74 o 
  -4   1   4     1956.08     1933.63     27.00 o 
  -3   1   4     2077.10     2182.12     27.00 o 
  -2   1   4      665.95      708.45      9.97 o 
  -1   1   4     3687.79     3734.94     46.60 o 
   0   1   4     1833.20     1805.59     23.09 o 
   1   1   4       18.06       25.12      1.27 o 
   2   1   4    12108.10    12347.25    142.88 o 
   3   1   4     4810.03     4871.69     60.75 o 
   4   1   4        0.99        1.42      0.39 o 
   5   1   4       75.32       61.26      1.31 o 
   6   1   4      373.30      405.65      5.08 o 
   7   1   4       46.93       44.83      1.32 o 
   8   1   4      131.43      147.80      3.11 o 
   9   1   4      757.79      713.14     14.17 o 
  10   1   4      118.04      121.20      3.70 o 
  11   1   4       55.11       72.05      4.48 o 
  12   1   4      121.98      139.79      7.80 o 
  13   1   4        4.06        2.89      2.31 o 
 -12   2   4      118.37      109.47      6.93 o 
 -11   2   4       24.71       26.57      2.55 o 
 -10   2   4      101.01      102.93      7.22 o 
  -9   2   4     2924.92     2868.19     65.65 o 
  -8   2   4      138.99      161.65      4.38 o 
  -7   2   4     1146.32     1094.61     15.44 o 
  -6   2   4      114.28      124.41      2.06 o 
  -5   2   4     3469.55     3422.53     43.03 o 
  -4   2   4     1445.53     1480.17     17.30 o 
  -3   2   4     2296.07     2399.53     35.50 o 
  -2   2   4        0.17        1.30      0.34 o 
  -1   2   4     1671.66     1637.71     19.17 o 
   0   2   4     5489.62     5560.63     64.59 o 
   1   2   4      586.69      579.30      6.96 o 
   2   2   4     4465.81     4685.82     50.63 o 
   3   2   4     6045.62     6208.87     71.28 o 
   4   2   4       66.17       91.66      1.32 o 
   5   2   4       32.78       51.91      0.96 o 
   6   2   4      431.36      424.60      5.71 o 
   7   2   4     1810.79     1847.94     27.47 o 
   8   2   4      469.27      452.07      6.79 o 
   9   2   4        0.63       -0.21      1.10 o 
  10   2   4       24.72       20.81      1.77 o 
  11   2   4      156.63      164.62      5.59 o 
  12   2   4      263.88      253.02     11.26 o 
  13   2   4        0.56        1.44      3.18 o 
 -12   3   4        0.65       -0.87      1.84 o 
 -11   3   4       40.80       44.08      3.32 o 
 -10   3   4       92.60      102.16      4.27 o 
  -9   3   4       65.25       66.52      6.64 o 
  -8   3   4        6.04        3.64      1.73 o 
  -7   3   4        6.33        7.27      2.08 o 
  -6   3   4      102.58       93.58      2.20 o 
  -5   3   4      196.92      236.69      3.40 o 
  -4   3   4    11084.88    11324.21    130.57 o 
  -3   3   4      937.46     1053.97     12.60 o 
  -2   3   4     2528.43     2776.99     39.37 o 
  -1   3   4      909.03      903.16     11.69 o 
   0   3   4     7540.60     7319.09     79.07 o 
   1   3   4       12.23       11.56      0.66 o 
   2   3   4       30.76       41.10      0.89 o 
   3   3   4     5637.14     6146.36     65.81 o 
   4   3   4      686.69      794.19      8.76 o 
   5   3   4      552.94      697.64      7.78 o 
   6   3   4      907.11      901.51     11.64 o 
   7   3   4       69.33       64.98      2.22 o 
   8   3   4     1280.47     1299.86     25.14 o 
   9   3   4        1.36       -0.74      1.14 o 
  10   3   4      151.43      138.24      5.00 o 
  11   3   4      145.73      142.83      5.30 o 
  12   3   4      637.90      661.19     16.73 o 
  13   3   4       19.09       23.97      4.04 o 
 -12   4   4        0.89        2.89      3.03 o 
 -11   4   4      765.44      764.99     19.26 o 
 -10   4   4       41.72       41.40      2.96 o 
  -9   4   4      874.55      899.79     21.92 o 
  -8   4   4      178.63      179.69      5.71 o 
  -7   4   4      474.09      495.62      8.28 o 
  -6   4   4      934.51      958.23     13.64 o 
  -5   4   4      604.00      573.27      8.53 o 
  -4   4   4      250.32      207.91      2.81 o 
  -3   4   4     1226.48     1191.57     17.75 o 
  -2   4   4       17.10       25.60      0.77 o 
  -1   4   4       26.67       36.43      1.00 o 
   0   4   4      345.12      367.99      4.59 o 
   1   4   4     1730.63     1661.33     19.54 o 
   2   4   4      814.96      717.86     10.50 o 
   3   4   4      412.25      412.82      5.00 o 
   4   4   4      128.30      114.34      1.62 o 
   5   4   4     5755.78     5963.48     64.04 o 
   6   4   4        0.35        2.05      1.16 o 
   7   4   4      554.79      533.95      9.04 o 
   8   4   4        0.05        0.30      0.88 o 
   9   4   4        1.24        2.96      1.73 o 
  10   4   4        0.32       -1.46      3.61 o 
  11   4   4       47.69       54.11      3.37 o 
  12   4   4      539.11      557.39     14.59 o 
  13   4   4      424.82      420.86     11.73 o 
 -11   5   4        4.07        3.75      2.04 o 
 -10   5   4      359.67      351.66      9.98 o 
  -9   5   4       14.36       17.64      2.25 o 
  -8   5   4      194.00      191.97      6.12 o 
  -7   5   4      500.78      502.16      8.50 o 
  -6   5   4       72.90       64.96      1.96 o 
  -5   5   4       51.03       69.16      1.72 o 
  -4   5   4     3395.90     3435.68     43.17 o 
  -3   5   4      204.13      193.82      2.68 o 
  -2   5   4      184.05      159.69      2.27 o 
  -1   5   4      441.17      423.82      5.26 o 
   0   5   4       67.06       42.75      1.07 o 
   1   5   4       97.27       79.99      1.44 o 
   2   5   4      443.79      352.85      4.72 o 
   3   5   4      130.31      139.36      2.04 o 
   4   5   4      429.83      457.60      6.61 o 
   5   5   4       66.11       79.18      1.45 o 
   6   5   4      507.90      464.36      9.91 o 
   7   5   4      845.96      888.41     21.91 o 
   8   5   4      516.42      569.28     11.19 o 
   9   5   4      370.83      385.70     12.55 o 
  10   5   4      130.25      127.93      7.94 o 
  11   5   4       50.39       45.94      3.16 o 
  12   5   4        0.57       -3.03      3.32 o 
  13   5   4       52.58       51.47      3.68 o 
 -11   6   4      718.12      747.56     19.17 o 
 -10   6   4       86.69       88.37      4.39 o 
  -9   6   4      134.96      135.97      5.49 o 
  -8   6   4      301.12      294.47      7.59 o 
  -7   6   4        0.05       -0.22      0.92 o 
  -6   6   4      162.68      145.29      4.04 o 
  -5   6   4      745.09      731.80     10.61 o 
  -4   6   4       56.17       58.33      1.66 o 
  -3   6   4     1185.78     1110.88     13.20 o 
  -2   6   4      115.71      144.33      2.15 o 
  -1   6   4        1.12        2.93      0.71 o 
   0   6   4      391.98      425.33      5.88 o 
   1   6   4       25.30       22.88      1.44 o 
   2   6   4     1374.50     1483.10     17.40 o 
   3   6   4      703.33      720.52     10.39 o 
   4   6   4      312.84      322.29      4.17 o 
   5   6   4      636.54      583.12      7.18 o 
   6   6   4      464.27      418.76      8.38 o 
   7   6   4      815.41      753.07     14.36 o 
   8   6   4      212.74      214.70      9.15 o 
   9   6   4      422.16      422.66      9.62 o 
  10   6   4        7.23        7.35      2.17 o 
  11   6   4      225.03      232.24      7.34 o 
  12   6   4       34.31       41.62      3.27 o 
 -10   7   4      659.16      673.66     17.44 o 
  -9   7   4        8.70        8.66      2.25 o 
  -8   7   4       46.08       47.28      1.93 o 
  -7   7   4      662.29      649.68     11.21 o 
  -6   7   4       27.97       29.26      2.48 o 
  -5   7   4      552.10      529.81     13.97 o 
  -4   7   4       34.81       49.34      1.64 o 
  -3   7   4       18.33       19.89      0.99 o 
  -2   7   4       41.84       61.06      1.34 o 
  -1   7   4      454.67      482.55      6.04 o 
   0   7   4        1.65        0.75      0.50 o 
   1   7   4      139.98      107.45      1.83 o 
   2   7   4     4301.68     4206.12     48.63 o 
   3   7   4       86.97       76.96      1.64 o 
   4   7   4       19.77       14.33      0.75 o 
   5   7   4     2580.05     2580.50     44.06 o 
   6   7   4      322.78      303.81      5.58 o 
   7   7   4      544.81      544.67     10.80 o 
   8   7   4       14.77       14.34      2.90 o 
   9   7   4       29.05       28.56      2.05 o 
  10   7   4       13.27       10.14      2.04 o 
  11   7   4       79.84       71.74      4.07 o 
  12   7   4      170.99      165.10      6.12 o 
 -10   8   4      161.59      163.19      6.13 o 
  -9   8   4      424.43      411.43     11.53 o 
  -8   8   4       89.19       87.04      2.60 o 
  -7   8   4       66.68       74.14      2.39 o 
  -6   8   4       70.36       68.36      4.63 o 
  -5   8   4      724.78      801.35     13.16 o 
  -4   8   4      191.06      176.78      3.29 o 
  -3   8   4      138.38       98.90      2.54 o 
  -2   8   4     1223.73     1215.30     15.71 o 
  -1   8   4      195.99      167.81      3.05 o 
   0   8   4     2000.57     1859.18     20.60 o 
   1   8   4       50.04       45.46      1.35 o 
   2   8   4       17.22       23.36      0.92 o 
   3   8   4      173.35      196.57      2.99 o 
   4   8   4      433.09      483.19      6.63 o 
   5   8   4        9.79        6.50      1.55 o 
   6   8   4      180.91      206.75      4.17 o 
   7   8   4      634.99      686.96     13.48 o 
   8   8   4       67.19       65.91      2.59 o 
   9   8   4        1.63        2.84      1.27 o 
  10   8   4      116.59      106.97      4.06 o 
  11   8   4      413.75      412.78     11.54 o 
  12   8   4       12.91       11.12      2.43 o 
  -9   9   4      132.21      121.92      5.09 o 
  -8   9   4      207.03      207.88      4.40 o 
  -7   9   4      472.17      443.31      7.93 o 
  -6   9   4       40.82       41.39      1.94 o 
  -5   9   4        0.04        0.80      1.25 o 
  -4   9   4     1055.30     1056.82     15.31 o 
  -3   9   4      300.45      297.45      6.23 o 
  -2   9   4      612.54      631.04      8.55 o 
  -1   9   4      186.84      197.59      4.82 o 
   0   9   4       58.80       63.93      1.75 o 
   1   9   4        0.02       -1.65      1.20 o 
   2   9   4      112.06      131.93      2.15 o 
   3   9   4       77.88       78.95      1.90 o 
   4   9   4      823.69      750.77     10.01 o 
   5   9   4      423.27      384.34      7.64 o 
   6   9   4      255.59      243.55      5.70 o 
   7   9   4      861.70      830.88     16.39 o 
   8   9   4      257.68      250.18      9.61 o 
   9   9   4      250.81      255.56      5.97 o 
  10   9   4        0.31        0.76      1.48 o 
  11   9   4      356.15      359.76     10.52 o 
  -8  10   4      193.01      200.40      4.47 o 
  -7  10   4      162.68      168.31      3.91 o 
  -6  10   4       38.48       37.82      2.13 o 
  -5  10   4      213.31      201.77      4.63 o 
  -4  10   4      407.57      404.36      6.51 o 
  -3  10   4       16.02       14.15      1.17 o 
  -2  10   4     1450.85     1467.74     21.27 o 
  -1  10   4       48.02       46.73      1.54 o 
   0  10   4        2.96        1.84      0.90 o 
   1  10   4       68.03       69.82      1.69 o 
   2  10   4        0.27        2.49      0.83 o 
   3  10   4        6.58        7.10      0.95 o 
   4  10   4       50.73       60.38      1.81 o 
   5  10   4       55.51       46.65      1.98 o 
   6  10   4       66.69       53.76      2.49 o 
   7  10   4      134.65      147.87      4.97 o 
   8  10   4       26.56       28.56      2.04 o 
   9  10   4      147.53      155.55      5.34 o 
  10  10   4      150.13      135.52      4.14 o 
  11  10   4       90.31       87.22      5.05 o 
  -8  11   4        9.99       10.40      1.56 o 
  -7  11   4      311.30      345.39      6.72 o 
  -6  11   4       75.23       76.86      2.68 o 
  -5  11   4       14.01       19.40      1.60 o 
  -4  11   4      424.64      405.00      7.44 o 
  -3  11   4      114.09      112.10      2.65 o 
  -2  11   4      414.18      388.02      6.31 o 
  -1  11   4      562.89      553.91      7.76 o 
   0  11   4        4.35        3.23      0.88 o 
   1  11   4      602.42      607.52      9.32 o 
   2  11   4       15.02       13.16      1.10 o 
   3  11   4      489.32      501.82      7.45 o 
   4  11   4       19.10       13.27      1.14 o 
   5  11   4       42.30       37.34      2.42 o 
   6  11   4       40.01       30.86      1.94 o 
   7  11   4       95.33       86.50      3.37 o 
   8  11   4      195.84      196.13      7.63 o 
   9  11   4        0.07        1.11      1.53 o 
  10  11   4        0.14       -1.46      1.61 o 
  -7  12   4        3.06        3.37      1.54 o 
  -6  12   4       81.69       80.61      3.91 o 
  -5  12   4       66.56       67.65      2.58 o 
  -4  12   4       28.52       29.80      1.82 o 
  -3  12   4        2.23        1.12      1.44 o 
  -2  12   4       20.34       24.05      1.46 o 
  -1  12   4      364.07      364.14      6.39 o 
   0  12   4        1.02        1.71      0.97 o 
   1  12   4      274.13      286.35      5.05 o 
   2  12   4       18.27       15.67      1.32 o 
   3  12   4      187.38      194.11      3.51 o 
   4  12   4      981.15      987.82     13.15 o 
   5  12   4      342.90      346.86      6.60 o 
   6  12   4      295.47      281.42      6.60 o 
   7  12   4      315.84      306.85      8.62 o 
   8  12   4       35.07       38.45      2.37 o 
   9  12   4       33.40       31.26      2.37 o 
  10  12   4       42.43       34.77      2.54 o 
  -5  13   4        8.37       10.99      2.21 o 
  -4  13   4       16.98       20.45      1.78 o 
  -3  13   4      206.93      198.57      6.13 o 
  -2  13   4      105.95      107.59      3.15 o 
  -1  13   4      363.98      361.92      5.70 o 
   0  13   4      327.31      337.26      5.87 o 
   1  13   4       27.80       28.41      1.90 o 
   2  13   4      212.27      226.91      4.36 o 
   3  13   4      129.10      125.77      3.01 o 
   4  13   4      661.45      679.27     10.53 o 
   5  13   4        8.68        4.73      1.37 o 
   6  13   4       80.75       79.00      3.21 o 
   7  13   4       77.88       87.72      3.38 o 
   8  13   4      136.93      149.61      5.99 o 
   9  13   4        7.35        5.48      1.77 o 
  -4  14   4       75.42       83.80      3.59 o 
  -3  14   4      250.87      251.05      6.41 o 
  -2  14   4       39.29       43.08      2.29 o 
  -1  14   4        6.36        6.03      1.35 o 
   0  14   4      532.82      547.23      8.86 o 
   1  14   4       12.03       10.66      1.38 o 
   2  14   4      115.23      124.26      3.14 o 
   3  14   4       29.87       33.14      1.79 o 
   4  14   4       85.86       93.46      3.09 o 
   5  14   4      539.91      566.64     14.46 o 
   6  14   4        0.10       -1.32      3.18 o 
   7  14   4      260.17      286.85      7.04 o 
  -2  15   4      484.12      492.41     10.73 o 
  -1  15   4       18.04       20.60      1.93 o 
   0  15   4       53.62       51.81      2.26 o 
   1  15   4        3.03        2.48      1.29 o 
   2  15   4      159.79      183.06      3.99 o 
   3  15   4      191.53      213.95      4.48 o 
   4  15   4       52.90       49.10      2.98 o 
   5  15   4       41.31       38.14      3.27 o 
  -4 -15   5       95.51       99.25      3.91 o 
  -3 -15   5        5.53        4.62      1.82 o 
  -2 -15   5        1.41        0.84      1.32 o 
  -1 -15   5        0.14        0.52      1.31 o 
   0 -15   5      331.24      342.82      8.35 o 
   1 -15   5       32.42       33.96      1.96 o 
  -6 -14   5      277.12      295.44      7.21 o 
  -5 -14   5      403.56      416.86      9.26 o 
  -4 -14   5      108.02      112.21      3.87 o 
  -3 -14   5      107.85       96.09      3.10 o 
  -2 -14   5       51.64       45.34      1.98 o 
  -1 -14   5       33.00       38.43      1.85 o 
   0 -14   5      280.55      293.12      5.34 o 
   1 -14   5      324.64      311.66      9.01 o 
   2 -14   5        4.49        4.15      1.96 o 
   3 -14   5      143.23      143.01      3.87 o 
   4 -14   5       13.13       13.67      2.50 o 
  -8 -13   5      268.99      271.62      5.76 o 
  -7 -13   5      302.92      304.07      6.30 o 
  -6 -13   5      306.79      303.71      7.21 o 
  -5 -13   5      174.85      169.96      4.77 o 
  -4 -13   5      316.08      302.68      7.11 o 
  -3 -13   5      113.50      123.66      2.98 o 
  -2 -13   5      141.74      138.37      3.14 o 
  -1 -13   5      135.20      150.57      5.13 o 
   0 -13   5       69.45       66.14      2.24 o 
   1 -13   5     1645.25     1577.55     24.50 o 
   2 -13   5       22.21       19.93      1.71 o 
   3 -13   5       27.94       31.96      2.33 o 
   4 -13   5        5.70        7.45      1.88 o 
   5 -13   5        3.89        2.29      1.50 o 
  -9 -12   5       10.68        9.29      2.04 o 
  -8 -12   5       25.20       31.56      2.01 o 
  -7 -12   5      319.52      349.65      6.85 o 
  -6 -12   5      614.71      636.21     11.14 o 
  -5 -12   5      334.62      338.22      6.52 o 
  -4 -12   5        6.28        2.36      1.92 o 
  -3 -12   5      187.04      182.67      3.59 o 
  -2 -12   5       70.91       72.80      2.14 o 
  -1 -12   5      116.03      120.73      2.81 o 
   0 -12   5        0.12        1.17      1.05 o 
   1 -12   5     1104.89     1087.84     15.67 o 
   2 -12   5       43.38       39.62      1.76 o 
   3 -12   5      166.29      174.88      4.34 o 
   4 -12   5       72.89       72.82      2.62 o 
   5 -12   5      116.21      109.26      2.86 o 
   6 -12   5      209.78      206.20      4.24 o 
 -10 -11   5        9.11        7.30      1.76 o 
  -9 -11   5       45.28       38.67      3.06 o 
  -8 -11   5      512.65      539.21      9.73 o 
  -7 -11   5       28.20       28.35      1.83 o 
  -6 -11   5        0.18        0.79      1.21 o 
  -5 -11   5      283.53      288.48     10.17 o 
  -4 -11   5       12.58       12.91      1.37 o 
  -3 -11   5       44.96       40.53      1.62 o 
  -2 -11   5       92.72       90.79      2.72 o 
  -1 -11   5      860.76      850.99     22.03 o 
   0 -11   5      188.01      176.10      4.24 o 
   1 -11   5       44.08       47.33      1.97 o 
   2 -11   5      355.76      318.06      5.32 o 
   3 -11   5       17.20       18.65      1.69 o 
   4 -11   5        2.41        3.56      1.04 o 
   5 -11   5       17.78       21.21      1.48 o 
   6 -11   5       28.89       31.14      1.69 o 
   7 -11   5      516.35      523.97      8.50 o 
 -10 -10   5        6.18        4.77      1.61 o 
  -9 -10   5       92.11       87.88      2.84 o 
  -8 -10   5       91.76       94.01      2.88 o 
  -7 -10   5      178.06      184.76      4.32 o 
  -6 -10   5       61.65       70.30      2.37 o 
  -5 -10   5      296.85      269.54      5.27 o 
  -4 -10   5       12.67       10.09      1.06 o 
  -3 -10   5      326.88      339.72      5.01 o 
  -2 -10   5       12.22       11.65      1.09 o 
  -1 -10   5      893.20      892.67     13.18 o 
   0 -10   5     1488.39     1372.61     26.12 o 
   1 -10   5     1982.33     1934.12     27.65 o 
   2 -10   5       77.39       73.56      1.95 o 
   3 -10   5      339.09      334.13      6.90 o 
   4 -10   5      310.79      324.93      5.53 o 
   5 -10   5       34.98       35.62      1.69 o 
   6 -10   5       14.35       16.28      1.33 o 
   7 -10   5      195.55      196.46      4.07 o 
   8 -10   5        0.90        1.56      1.26 o 
 -11  -9   5      434.51      438.48     24.12 o 
 -10  -9   5      121.67      116.88      7.80 o 
  -9  -9   5        3.52        5.76      1.57 o 
  -8  -9   5      258.41      270.02      5.40 o 
  -7  -9   5      181.73      195.27      4.21 o 
  -6  -9   5     1335.75     1344.29     21.68 o 
  -5  -9   5      349.48      315.16      7.13 o 
  -4  -9   5      773.67      723.98     10.68 o 
  -3  -9   5      898.88      835.27     10.98 o 
  -2  -9   5      900.15      902.04     11.75 o 
  -1  -9   5      854.61      810.13     11.62 o 
   0  -9   5       29.59       23.93      1.24 o 
   1  -9   5       32.65       36.52      1.29 o 
   2  -9   5      937.45      931.71     12.23 o 
   3  -9   5      161.80      167.86      2.75 o 
   4  -9   5      577.57      554.23     11.15 o 
   5  -9   5      277.77      275.84      6.09 o 
   6  -9   5      947.01      908.19     13.49 o 
   7  -9   5      192.07      183.41      3.66 o 
   8  -9   5      240.94      239.14      4.90 o 
   9  -9   5      231.03      237.98      5.92 o 
 -11  -8   5      104.32       88.49      5.78 o 
 -10  -8   5       96.58       80.92      3.88 o 
  -9  -8   5      681.75      672.62     17.51 o 
  -8  -8   5      315.69      288.14      6.80 o 
  -7  -8   5        0.92        1.45      1.12 o 
  -6  -8   5      489.73      519.20      9.08 o 
  -5  -8   5      941.01      931.35     15.18 o 
  -4  -8   5      133.69      116.14      2.26 o 
  -3  -8   5       52.04       59.26      1.52 o 
  -2  -8   5       26.22       26.78      1.44 o 
  -1  -8   5       30.31       30.69      1.11 o 
   0  -8   5     1180.10     1200.22     21.16 o 
   1  -8   5     1672.59     1610.31     20.48 o 
   2  -8   5        5.40        8.73      0.88 o 
   3  -8   5      211.99      218.52      3.27 o 
   4  -8   5        6.49        3.60      0.94 o 
   5  -8   5      183.24      181.81      3.47 o 
   6  -8   5      376.98      385.62      6.25 o 
   7  -8   5     1263.36     1281.87     18.59 o 
   8  -8   5       16.19       16.07      1.37 o 
   9  -8   5       41.41       37.83      2.30 o 
  10  -8   5        9.89        4.48      2.25 o 
 -12  -7   5        6.89        6.35      2.25 o 
 -11  -7   5       14.59       16.96      2.45 o 
 -10  -7   5       46.94       48.51      5.49 o 
  -9  -7   5      193.97      209.46      4.99 o 
  -8  -7   5      654.03      659.45     11.17 o 
  -7  -7   5     1280.45     1318.06     21.17 o 
  -6  -7   5      778.74      781.19     12.91 o 
  -5  -7   5     1096.53     1052.09     16.99 o 
  -4  -7   5      206.73      198.11      3.12 o 
  -3  -7   5      706.13      664.95      8.74 o 
  -2  -7   5       82.51       69.84      1.57 o 
  -1  -7   5      462.25      442.04      5.53 o 
   0  -7   5      322.25      332.88      4.32 o 
   1  -7   5      184.01      154.16      2.57 o 
   2  -7   5      303.68      275.53      4.06 o 
   3  -7   5       22.95       24.84      1.05 o 
   4  -7   5      238.44      261.30      6.60 o 
   5  -7   5      381.86      366.48      5.86 o 
   6  -7   5      132.66      111.72      2.83 o 
   7  -7   5      156.02      152.11      3.08 o 
   8  -7   5      186.99      190.40      4.04 o 
   9  -7   5      222.95      224.39      5.41 o 
  10  -7   5       40.85       43.78      3.27 o 
 -12  -6   5       22.83       24.68      2.75 o 
 -11  -6   5      322.83      326.65      9.29 o 
 -10  -6   5      158.55      140.01      7.08 o 
  -9  -6   5      518.57      518.17     19.95 o 
  -8  -6   5       34.73       30.68      1.50 o 
  -7  -6   5       77.79       80.39      2.29 o 
  -6  -6   5       96.75       96.14      3.71 o 
  -5  -6   5      649.96      631.09     10.42 o 
  -4  -6   5      175.12      180.13      3.12 o 
  -3  -6   5     3685.35     3595.61     46.41 o 
  -2  -6   5      414.38      415.44      6.87 o 
  -1  -6   5     1133.73     1148.55     13.56 o 
   0  -6   5      149.99      132.82      2.26 o 
   1  -6   5       58.04       52.42      1.17 o 
   2  -6   5      142.10      126.83      2.17 o 
   3  -6   5     1058.75     1051.57     13.51 o 
   4  -6   5        6.57        2.39      0.71 o 
   5  -6   5        0.68        2.03      0.82 o 
   6  -6   5      560.97      516.27      7.87 o 
   7  -6   5      202.02      200.80      4.89 o 
   8  -6   5       22.63       24.03      1.77 o 
   9  -6   5      596.79      600.16     15.21 o 
  10  -6   5       26.40       24.65      2.66 o 
  11  -6   5       58.42       61.10      3.88 o 
 -12  -5   5      150.38      161.00      8.09 o 
 -11  -5   5       92.50       82.56      5.63 o 
 -10  -5   5      122.16      110.37      4.49 o 
  -9  -5   5        2.99        5.05      1.63 o 
  -8  -5   5       77.86       75.21      4.04 o 
  -7  -5   5      526.09      525.73     13.59 o 
  -6  -5   5     2040.68     2108.60     34.44 o 
  -5  -5   5      126.59      119.91      2.79 o 
  -4  -5   5      419.11      391.82      5.30 o 
  -3  -5   5       73.73      102.39      1.66 o 
  -2  -5   5     1412.54     1448.21     24.06 o 
  -1  -5   5       54.82       49.02      1.07 o 
   0  -5   5      966.71     1058.13     13.72 o 
   1  -5   5      368.12      385.33      4.85 o 
   2  -5   5     2015.88     1882.43     27.37 o 
   3  -5   5      335.24      347.20      4.43 o 
   4  -5   5      120.30      126.19      2.21 o 
   5  -5   5       57.95       45.54      1.52 o 
   6  -5   5      272.01      286.23      4.65 o 
   7  -5   5      296.08      302.75      6.87 o 
   8  -5   5     2354.14     2356.92     36.46 o 
   9  -5   5       16.96       19.17      2.25 o 
  10  -5   5      196.69      179.72      6.02 o 
  11  -5   5      184.70      186.31      6.43 o 
 -12  -4   5       39.34       29.24      2.86 o 
 -11  -4   5       46.72       43.14      4.04 o 
 -10  -4   5      190.76      182.64      5.82 o 
  -9  -4   5      701.07      656.37     15.83 o 
  -8  -4   5       75.73      103.46      2.93 o 
  -7  -4   5       83.41      105.62      2.50 o 
  -6  -4   5       10.36        4.12      0.85 o 
  -5  -4   5       71.73       48.05      1.62 o 
  -4  -4   5        0.03        3.40      0.55 o 
  -3  -4   5     2159.93     2064.77     22.46 o 
  -2  -4   5      434.63      389.22      4.83 o 
  -1  -4   5      137.44      161.23      2.24 o 
   0  -4   5     1222.48     1221.34     14.32 o 
   1  -4   5     1637.29     1662.30     19.37 o 
   2  -4   5     4931.39     5047.88     58.05 o 
   3  -4   5      502.35      534.45      6.51 o 
   4  -4   5     2066.62     2094.91     24.60 o 
   5  -4   5        0.23       -0.64      0.65 o 
   6  -4   5      151.50      147.51      4.40 o 
   7  -4   5      346.67      326.88      6.30 o 
   8  -4   5        9.47       23.10      4.38 o 
   9  -4   5      347.01      343.82     20.65 o 
  10  -4   5        4.57        3.61      2.17 o 
  11  -4   5      260.33      251.90      9.53 o 
  12  -4   5      168.59      161.55      6.02 o 
 -12  -3   5       15.81       13.93      2.34 o 
 -11  -3   5       55.92       50.50      3.16 o 
 -10  -3   5      594.24      635.41     15.62 o 
  -9  -3   5      493.23      466.98     13.14 o 
  -8  -3   5        4.98        0.53      1.44 o 
  -7  -3   5      290.72      327.13      5.76 o 
  -6  -3   5      144.90      136.20      2.73 o 
  -5  -3   5      633.30      607.90     10.61 o 
  -4  -3   5     1403.94     1350.25     16.93 o 
  -3  -3   5      432.01      455.24      6.89 o 
  -2  -3   5       14.32       11.19      0.62 o 
  -1  -3   5        8.61        5.62      0.56 o 
   0  -3   5     1503.70     1510.76     17.61 o 
   1  -3   5      552.52      617.19      7.39 o 
   2  -3   5     5917.41     5936.90     68.29 o 
   3  -3   5        0.08        2.40      0.54 o 
   4  -3   5      567.87      634.80      7.68 o 
   5  -3   5       32.65       36.04      1.89 o 
   6  -3   5      277.13      292.40      4.60 o 
   7  -3   5      936.37      910.88     14.59 o 
   8  -3   5        5.94        5.49      0.92 o 
   9  -3   5      264.58      250.89      7.25 o 
  10  -3   5        5.36       10.22      2.89 o 
  11  -3   5      131.27      123.62      4.89 o 
  12  -3   5      126.88      114.47      5.20 o 
 -12  -2   5       13.69       13.84      2.25 o 
 -11  -2   5       43.62       41.38      2.86 o 
 -10  -2   5      335.75      360.78      9.60 o 
  -9  -2   5      466.56      483.08     12.05 o 
  -8  -2   5     1609.63     1628.25     30.52 o 
  -7  -2   5       64.57       87.89      2.69 o 
  -6  -2   5       47.58       25.33      1.18 o 
  -5  -2   5      162.47      104.76      2.16 o 
  -4  -2   5      206.85      258.59      3.53 o 
  -3  -2   5     1364.88     1585.43     18.47 o 
  -2  -2   5      288.78      247.23      3.12 o 
  -1  -2   5     6428.49     6441.80     73.67 o 
   0  -2   5     8878.13     9022.82    104.50 o 
   1  -2   5     1698.28     1672.87     19.41 o 
   2  -2   5      100.56       63.24      1.18 o 
   3  -2   5      144.74      214.53      7.31 o 
   4  -2   5       84.76       65.47      2.71 o 
   5  -2   5     2465.56     2663.90     33.79 o 
   6  -2   5      370.85      335.12      4.82 o 
   7  -2   5     2484.32     2465.44     33.99 o 
   8  -2   5     1241.57     1229.83     19.30 o 
   9  -2   5      255.70      256.43      7.25 o 
  10  -2   5       74.21       77.37      3.77 o 
  11  -2   5       28.90       23.96      4.19 o 
  12  -2   5       25.04       27.02      2.66 o 
 -12  -1   5      142.42      147.01      7.51 o 
 -11  -1   5       34.16       32.16      2.90 o 
 -10  -1   5       15.76       23.29      1.94 o 
  -9  -1   5      569.09      613.42     15.74 o 
  -8  -1   5       31.43       25.89      1.61 o 
  -7  -1   5      178.47      161.43      3.24 o 
  -6  -1   5      964.48      946.87     13.68 o 
  -5  -1   5     1506.15     1563.49     22.15 o 
  -4  -1   5      411.95      432.29      5.32 o 
  -3  -1   5     1602.13     1559.94     18.30 o 
  -2  -1   5       58.74       71.55      1.16 o 
  -1  -1   5      382.48      437.21      5.25 o 
   0  -1   5       18.84       14.75      0.73 o 
   1  -1   5     1367.61     1328.11     18.82 o 
   2  -1   5      323.02      318.34      4.26 o 
   3  -1   5       16.78       16.18      0.59 o 
   4  -1   5     1047.38     1067.33     13.63 o 
   5  -1   5      119.31      149.91      2.32 o 
   6  -1   5      786.54      787.71     10.38 o 
   7  -1   5      589.79      592.77      8.66 o 
   8  -1   5     2263.55     2248.59     28.67 o 
   9  -1   5      119.32      125.87      3.77 o 
  10  -1   5       10.26       13.90      2.04 o 
  11  -1   5      750.96      756.40     18.48 o 
  12  -1   5       53.54       63.11      3.68 o 
 -12   0   5       21.33       25.14      2.66 o 
 -11   0   5        5.77        4.62      2.60 o 
 -10   0   5        3.10        2.46      1.73 o 
  -9   0   5      214.32      220.08      5.21 o 
  -8   0   5     1646.28     1607.74     30.14 o 
  -7   0   5      695.68      746.64     12.19 o 
  -6   0   5      771.45      804.19     12.20 o 
  -5   0   5     2498.69     2667.89     37.55 o 
  -4   0   5      347.31      347.02      4.72 o 
  -3   0   5     1559.35     1589.26     20.00 o 
  -2   0   5       77.61      100.80      2.56 o 
  -1   0   5      376.73      361.39      4.79 o 
   0   0   5     2767.01     2911.85     33.69 o 
   1   0   5     2787.25     2906.17     33.54 o 
   2   0   5       30.19       40.59      1.31 o 
   3   0   5      150.17      134.44      2.09 o 
   4   0   5      655.40      646.95      7.84 o 
   5   0   5      256.22      304.98      3.89 o 
   6   0   5      614.29      658.30      8.76 o 
   7   0   5      524.93      579.26      8.51 o 
   8   0   5      968.18      956.15     13.69 o 
   9   0   5      294.87      294.47      6.60 o 
  10   0   5      194.12      189.79      6.13 o 
  11   0   5      131.56      141.12      4.27 o 
  12   0   5      304.67      287.45     11.99 o 
  13   0   5      831.14      827.21     28.59 o 
 -12   1   5        1.30        1.44      2.89 o 
 -11   1   5       17.81       19.35      3.47 o 
 -10   1   5       32.21       34.18      2.63 o 
  -9   1   5       15.92       13.29      1.55 o 
  -8   1   5       17.48       19.32      1.55 o 
  -7   1   5       29.54       45.76      1.66 o 
  -6   1   5      306.37      355.66      6.11 o 
  -5   1   5       79.36       80.78      2.11 o 
  -4   1   5      482.63      537.58      6.47 o 
  -3   1   5      986.45      948.36     12.08 o 
  -2   1   5      696.75      730.17      9.37 o 
  -1   1   5        0.62        0.20      1.26 o 
   0   1   5     4915.81     4861.88     61.00 o 
   1   1   5    23291.44    22602.74    280.16 o 
   2   1   5      311.39      224.57      4.78 o 
   3   1   5      153.40      127.38      2.03 o 
   4   1   5      788.48      953.11     12.18 o 
   5   1   5       21.68       30.21      1.00 o 
   6   1   5      138.31      132.56      2.83 o 
   7   1   5       13.87       14.15      0.87 o 
   8   1   5       86.13       86.36      2.14 o 
   9   1   5      127.46      119.38      3.54 o 
  10   1   5       43.79       43.24      2.26 o 
  11   1   5        6.02        5.65      3.18 o 
  12   1   5       78.43       76.25      6.07 o 
  13   1   5      939.76      920.67     22.75 o 
 -12   2   5      112.43      121.60      7.51 o 
 -11   2   5      233.27      243.94      7.52 o 
 -10   2   5     1268.73     1270.64     30.27 o 
  -9   2   5       34.45       33.64      2.55 o 
  -8   2   5     1467.27     1524.44     28.64 o 
  -7   2   5      238.43      260.73      4.16 o 
  -6   2   5       13.35       10.78      0.80 o 
  -5   2   5       32.59       26.80      1.04 o 
  -4   2   5       90.57       77.35      1.41 o 
  -3   2   5      244.03      261.28      3.32 o 
  -2   2   5      249.76      180.06      2.74 o 
  -1   2   5      342.54      319.85      4.00 o 
   0   2   5     1878.75     1853.36     27.98 o 
   1   2   5      346.55      324.43      4.03 o 
   2   2   5     1653.26     1606.48     20.35 o 
   3   2   5      157.76      160.80      2.26 o 
   4   2   5      844.91      921.62     10.84 o 
   5   2   5      118.03      126.70      1.71 o 
   6   2   5     4329.69     4448.98     62.09 o 
   7   2   5     2217.05     2198.29     44.62 o 
   8   2   5       28.02       36.43      1.53 o 
   9   2   5     1002.45      926.97     20.66 o 
  10   2   5       29.56       27.63      1.89 o 
  11   2   5       61.67       56.97      3.37 o 
  12   2   5      118.05      123.91      7.22 o 
  13   2   5      397.10      381.83     15.89 o 
 -12   3   5      276.25      289.90      8.75 o 
 -11   3   5      248.00      260.77      8.05 o 
 -10   3   5        1.11        1.92      1.73 o 
  -9   3   5      690.25      683.75     17.12 o 
  -8   3   5       28.73       36.68      2.55 o 
  -7   3   5      540.91      559.90      8.30 o 
  -6   3   5      179.36      190.07      3.25 o 
  -5   3   5     1002.60      997.55     14.09 o 
  -4   3   5      859.98      970.49     11.48 o 
  -3   3   5        8.28        3.91      0.45 o 
  -2   3   5      192.38      243.26      3.12 o 
  -1   3   5     1099.63     1167.32     13.11 o 
   0   3   5      313.79      334.59      4.29 o 
   1   3   5     6230.41     5975.25     64.57 o 
   2   3   5      121.82      111.74      1.62 o 
   3   3   5     5235.15     5401.37     62.27 o 
   4   3   5      924.13      921.81     12.53 o 
   5   3   5      861.70      860.74      9.53 o 
   6   3   5       30.69       33.34      1.31 o 
   7   3   5      521.64      509.10      7.61 o 
   8   3   5       95.16      105.02      2.35 o 
   9   3   5      104.37       96.01      4.53 o 
  10   3   5      166.30      150.69      5.30 o 
  11   3   5       78.04       76.63      3.77 o 
  12   3   5        0.90       -3.89      2.60 o 
  13   3   5      124.49      124.20      7.80 o 
 -11   4   5      109.91      106.13      4.68 o 
 -10   4   5      104.34      107.64      8.09 o 
  -9   4   5        0.02        2.75      1.73 o 
  -8   4   5      753.61      710.13     23.97 o 
  -7   4   5      627.27      658.15     10.81 o 
  -6   4   5     2185.43     2173.74     30.22 o 
  -5   4   5      666.51      664.72      9.63 o 
  -4   4   5      627.38      635.27      9.99 o 
  -3   4   5      732.14      788.69     10.32 o 
  -2   4   5     3533.22     3422.69     52.14 o 
  -1   4   5      569.33      536.98      6.60 o 
   0   4   5     1149.92     1082.31     11.96 o 
   1   4   5      516.03      473.19      5.47 o 
   2   4   5     1566.35     1644.17     18.01 o 
   3   4   5       33.10       37.75      1.20 o 
   4   4   5      277.12      252.89      3.09 o 
   5   4   5       59.79       66.90      1.20 o 
   6   4   5     1011.72      942.42     13.45 o 
   7   4   5       95.36      103.92      3.14 o 
   8   4   5      730.45      759.70     14.03 o 
   9   4   5        1.18       -0.55      1.14 o 
  10   4   5       34.87       24.58      2.34 o 
  11   4   5       38.19       37.63      2.96 o 
  12   4   5       78.41       79.67      4.18 o 
  13   4   5       75.99       80.42      5.49 o 
 -11   5   5       88.43       82.85      6.64 o 
 -10   5   5      154.21      163.21      5.91 o 
  -9   5   5      126.26      120.16      5.20 o 
  -8   5   5      622.51      631.28     12.45 o 
  -7   5   5      475.85      458.27      8.30 o 
  -6   5   5      682.09      662.34     10.89 o 
  -5   5   5     1510.18     1555.72     33.38 o 
  -4   5   5        0.59        1.72      0.82 o 
  -3   5   5     4696.47     4698.10     54.33 o 
  -2   5   5     3262.70     3241.74     37.64 o 
  -1   5   5      333.62      352.06      4.19 o 
   0   5   5        1.23        1.76      0.68 o 
   1   5   5      228.72      241.26      3.26 o 
   2   5   5      504.97      499.09      6.20 o 
   3   5   5       82.48       61.06      1.26 o 
   4   5   5     1322.34     1324.86     21.33 o 
   5   5   5        2.76        1.75      0.53 o 
   6   5   5       23.28       24.48      1.25 o 
   7   5   5     6870.81     6866.59    154.88 o 
   8   5   5      654.62      616.77     12.02 o 
   9   5   5      948.16      920.77     22.67 o 
  10   5   5      222.96      238.50      7.25 o 
  11   5   5      103.45       83.30      4.18 o 
  12   5   5      166.20      158.99      5.91 o 
  13   5   5       16.10       11.50      2.45 o 
 -11   6   5      405.96      413.86     11.71 o 
 -10   6   5       33.96       35.78      3.16 o 
  -9   6   5        0.35        1.72      1.93 o 
  -8   6   5      474.17      482.35     11.37 o 
  -7   6   5      254.44      263.21      5.68 o 
  -6   6   5      149.17      147.60      3.96 o 
  -5   6   5       81.74       82.13      2.27 o 
  -4   6   5     1113.28     1065.05     21.97 o 
  -3   6   5       97.91       94.07      1.94 o 
  -2   6   5      192.53      163.88      2.40 o 
  -1   6   5      534.63      516.74      6.48 o 
   0   6   5      845.45      889.94     10.74 o 
   1   6   5      401.67      390.56      5.00 o 
   2   6   5      221.55      252.87      3.44 o 
   3   6   5       10.17        3.75      0.59 o 
   4   6   5      162.65      181.37      3.10 o 
   5   6   5       74.32       80.57      1.55 o 
   6   6   5       99.83       69.56      4.54 o 
   7   6   5      490.28      450.18     11.28 o 
   8   6   5     1268.74     1359.99     28.70 o 
   9   6   5       83.68       82.90      2.93 o 
  10   6   5      485.12      494.84     13.07 o 
  11   6   5      404.81      392.61     11.02 o 
  12   6   5     1322.83     1332.48     36.10 o 
 -10   7   5       49.38       49.51      5.92 o 
  -9   7   5        4.56        6.50      2.04 o 
  -8   7   5     1035.85     1041.97     16.89 o 
  -7   7   5       89.60       86.81      2.88 o 
  -6   7   5       39.33       53.09      1.95 o 
  -5   7   5       36.13       26.22      1.43 o 
  -4   7   5      195.75      148.93      3.23 o 
  -3   7   5     1552.60     1504.16     19.23 o 
  -2   7   5      972.90      983.95     11.83 o 
  -1   7   5      199.03      201.03      2.88 o 
   0   7   5      188.07      168.91      2.55 o 
   1   7   5     2723.23     2662.08     31.31 o 
   2   7   5      921.06      982.53     11.89 o 
   3   7   5      718.54      659.15      8.07 o 
   4   7   5      201.94      211.91      3.00 o 
   5   7   5      169.99      136.73      2.90 o 
   6   7   5       32.47       31.47      2.45 o 
   7   7   5      304.43      327.55      7.08 o 
   8   7   5      137.13      130.63      5.40 o 
   9   7   5      135.88      121.45      6.02 o 
  10   7   5      235.19      229.24      6.17 o 
  11   7   5       87.71      103.83      4.70 o 
  12   7   5       50.89       58.28      3.88 o 
 -10   8   5      267.69      262.53      8.37 o 
  -9   8   5       54.89       61.23      3.68 o 
  -8   8   5        0.39        0.12      1.11 o 
  -7   8   5       64.98       60.57      2.19 o 
  -6   8   5       70.10       57.25      2.10 o 
  -5   8   5      268.46      280.57      5.32 o 
  -4   8   5        0.03       -0.01      0.93 o 
  -3   8   5     1018.01      955.05     13.81 o 
  -2   8   5      714.98      668.81      8.98 o 
  -1   8   5        3.33        1.82      0.63 o 
   0   8   5     1106.03     1089.25     13.17 o 
   1   8   5     1801.17     1795.34     21.33 o 
   2   8   5      929.05      930.00     11.34 o 
   3   8   5      182.69      179.08      2.71 o 
   4   8   5       93.67       79.32      1.84 o 
   5   8   5      105.44      106.88      2.40 o 
   6   8   5      767.11      651.64     12.76 o 
   7   8   5      164.73      144.18      3.88 o 
   8   8   5      122.10      125.81      6.30 o 
   9   8   5      233.63      231.55      7.53 o 
  10   8   5       50.97       50.73      3.31 o 
  11   8   5       33.25       30.33      2.96 o 
  12   8   5       66.51       59.62      3.98 o 
  -9   9   5       87.50       84.55      4.29 o 
  -8   9   5       54.43       55.26      2.32 o 
  -7   9   5      202.31      195.91      4.30 o 
  -6   9   5      719.16      702.42     11.86 o 
  -5   9   5        4.30        2.44      1.06 o 
  -4   9   5      603.18      587.98     11.99 o 
  -3   9   5      349.17      299.79      6.24 o 
  -2   9   5       91.98       84.62      2.05 o 
  -1   9   5        3.08        0.91      0.85 o 
   0   9   5       18.74       17.36      0.94 o 
   1   9   5      638.47      611.35      7.72 o 
   2   9   5      567.39      551.39      7.05 o 
   3   9   5     1742.35     1665.61     19.93 o 
   4   9   5      663.39      652.84      8.85 o 
   5   9   5      343.38      307.05      5.73 o 
   6   9   5      727.64      707.42     13.87 o 
   7   9   5      142.26      149.29      6.41 o 
   8   9   5      205.74      214.73      5.62 o 
   9   9   5       38.35       28.71      2.08 o 
  10   9   5      106.14      102.33      3.44 o 
  11   9   5        0.02       -1.10      2.31 o 
  -8  10   5      207.74      196.52      4.47 o 
  -7  10   5      185.28      198.23      4.37 o 
  -6  10   5      175.63      189.42      4.70 o 
  -5  10   5      329.02      306.41      8.17 o 
  -4  10   5       38.63       49.59      3.11 o 
  -3  10   5      501.36      495.41      9.10 o 
  -2  10   5        5.74       10.35      1.01 o 
  -1  10   5       23.94       23.79      1.67 o 
   0  10   5       14.21       12.75      1.03 o 
   1  10   5      349.12      355.18      4.84 o 
   2  10   5       13.06        9.55      0.98 o 
   3  10   5        2.23        3.82      0.88 o 
   4  10   5      419.74      401.06      5.80 o 
   5  10   5      517.99      589.62     13.58 o 
   6  10   5     1544.20     1500.71     28.08 o 
   7  10   5       51.37       43.31      2.32 o 
   8  10   5      224.62      201.78      6.09 o 
   9  10   5      120.71      118.33      3.86 o 
  10  10   5        0.02        0.58      1.53 o 
  11  10   5      184.22      190.17     13.43 o 
  -7  11   5      792.22      794.38     13.51 o 
  -6  11   5        3.70        2.49      1.28 o 
  -5  11   5      258.70      262.88      5.39 o 
  -4  11   5       17.74       16.20      1.51 o 
  -3  11   5      355.93      347.05      6.51 o 
  -2  11   5      289.11      293.82      5.12 o 
  -1  11   5        1.37        1.24      0.83 o 
   0  11   5      896.53      920.86     12.37 o 
   1  11   5      496.28      504.76      7.91 o 
   2  11   5      549.25      519.14      7.39 o 
   3  11   5      315.31      338.96      5.72 o 
   4  11   5       62.34       52.90      1.74 o 
   5  11   5      232.90      253.60      8.37 o 
   6  11   5        0.41        0.00      1.33 o 
   7  11   5      137.83      133.64      4.05 o 
   8  11   5      107.49      108.76      3.66 o 
   9  11   5      147.04      125.34      5.24 o 
  10  11   5      215.37      214.26      5.63 o 
  -6  12   5      345.95      338.82      6.72 o 
  -5  12   5        0.06        2.07      1.32 o 
  -4  12   5      198.14      200.77      4.49 o 
  -3  12   5      110.25      105.70      4.96 o 
  -2  12   5      564.10      578.62      9.86 o 
  -1  12   5      235.19      231.90      3.65 o 
   0  12   5       94.78       98.30      2.58 o 
   1  12   5      590.03      603.39      9.38 o 
   2  12   5       71.93       74.60      2.58 o 
   3  12   5      370.70      359.95      6.08 o 
   4  12   5       62.45       63.81      1.83 o 
   5  12   5       87.29       86.41      3.16 o 
   6  12   5      221.96      224.10      5.60 o 
   7  12   5       76.32       65.61      2.92 o 
   8  12   5       62.95       67.12      4.38 o 
   9  12   5       90.28       97.52      3.52 o 
  -5  13   5      113.38      113.49      5.08 o 
  -4  13   5      406.93      438.60      8.24 o 
  -3  13   5      386.27      376.45      7.23 o 
  -2  13   5       95.18       98.11      3.54 o 
  -1  13   5     1443.95     1456.70     23.82 o 
   0  13   5       83.66       87.36      2.60 o 
   1  13   5        1.26        0.36      1.15 o 
   2  13   5       18.24       17.51      1.46 o 
   3  13   5       40.36       38.25      1.87 o 
   4  13   5       30.12       36.12      1.98 o 
   5  13   5        0.22        0.84      1.69 o 
   6  13   5      276.59      280.72      8.52 o 
   7  13   5        1.99        0.48      2.61 o 
   8  13   5       12.23       13.28      1.94 o 
  -4  14   5       17.82       16.72      3.90 o 
  -3  14   5      288.16      313.84      7.50 o 
  -2  14   5      114.51      115.51      4.03 o 
  -1  14   5       84.31       85.89      3.03 o 
   0  14   5      159.14      159.46      3.63 o 
   1  14   5       64.65       70.49      2.49 o 
   2  14   5       37.83       32.69      1.79 o 
   3  14   5       64.98       70.58      2.42 o 
   4  14   5      278.19      284.31      7.65 o 
   5  14   5       54.28       60.08      3.68 o 
   6  14   5       48.23       55.75      3.88 o 
   7  14   5      117.53      119.17      4.16 o 
  -1  15   5      583.63      626.65     13.01 o 
   0  15   5      127.42      133.59      3.88 o 
   1  15   5      197.63      215.38      4.45 o 
   2  15   5        0.14       -0.23      1.32 o 
   3  15   5      299.05      313.79      5.82 o 
   4  15   5       22.64       25.20      3.03 o 
   5  15   5       21.96       15.65      2.63 o 
  -3 -15   6       64.38       75.82      3.49 o 
  -2 -15   6      128.88      143.99      3.51 o 
  -1 -15   6      153.90      162.00      3.82 o 
   0 -15   6      209.07      225.82      4.57 o 
  -6 -14   6        6.33        6.14      2.34 o 
  -5 -14   6       67.07       62.20      3.16 o 
  -4 -14   6       13.63       12.95      2.03 o 
  -3 -14   6      231.74      249.21      5.44 o 
  -2 -14   6      392.90      415.47      7.24 o 
  -1 -14   6       66.15       58.98      2.35 o 
   0 -14   6      577.29      576.91     11.07 o 
   1 -14   6      171.06      170.68      4.22 o 
   2 -14   6       95.65      100.18      3.23 o 
   3 -14   6       29.89       28.18      2.04 o 
  -7 -13   6       39.77       42.90      2.32 o 
  -6 -13   6        2.41        1.09      1.76 o 
  -5 -13   6        0.02       -3.01      2.01 o 
  -4 -13   6      124.94      122.84      3.94 o 
  -3 -13   6      386.63      381.06      6.45 o 
  -2 -13   6      300.26      304.63      6.35 o 
  -1 -13   6       97.76       91.50      2.62 o 
   0 -13   6       73.21       76.50      2.37 o 
   1 -13   6       50.46       47.98      2.01 o 
   2 -13   6       99.99      100.95      2.80 o 
   3 -13   6       74.59       61.47      2.54 o 
   4 -13   6      279.10      276.60      5.82 o 
   5 -13   6        0.31       -0.30      1.34 o 
  -8 -12   6      179.99      177.28      4.35 o 
  -7 -12   6      127.99      131.26      3.53 o 
  -6 -12   6        4.87        2.05      1.71 o 
  -5 -12   6        1.07       -0.61      1.25 o 
  -4 -12   6      287.37      278.88      6.60 o 
  -3 -12   6        2.29        1.19      1.36 o 
  -2 -12   6       40.52       38.05      1.67 o 
  -1 -12   6       37.40       36.00      1.70 o 
   0 -12   6       80.85       79.14      2.35 o 
   1 -12   6      167.50      169.90      3.51 o 
   2 -12   6      417.42      411.81      7.54 o 
   3 -12   6        0.06       -0.95      1.16 o 
   4 -12   6      256.98      263.36      5.47 o 
   5 -12   6      708.38      748.29     11.62 o 
   6 -12   6      160.68      173.40      3.83 o 
  -9 -11   6      669.05      730.20     14.55 o 
  -8 -11   6        2.54        1.52      1.39 o 
  -7 -11   6      124.52      133.40      3.45 o 
  -6 -11   6     1061.76     1070.13     17.67 o 
  -5 -11   6       64.51       60.67      2.30 o 
  -4 -11   6       63.35       52.51      2.15 o 
  -3 -11   6      280.06      281.97      6.33 o 
  -2 -11   6        0.98        0.49      0.94 o 
  -1 -11   6        0.59        0.71      1.31 o 
   0 -11   6      219.93      203.11      3.82 o 
   1 -11   6       10.04        8.56      1.12 o 
   2 -11   6      126.10      111.24      2.63 o 
   3 -11   6     1317.55     1271.41     25.01 o 
   4 -11   6       30.25       28.99      1.52 o 
   5 -11   6      146.98      151.79      3.36 o 
   6 -11   6      285.63      294.05      5.33 o 
   7 -11   6      156.82      160.56      3.95 o 
 -10 -10   6       12.53       16.43      2.39 o 
  -9 -10   6       77.25       68.46      2.99 o 
  -8 -10   6      226.88      227.39      4.89 o 
  -7 -10   6        5.31        6.03      1.33 o 
  -6 -10   6       83.47       81.79      2.56 o 
  -5 -10   6        8.55        7.70      1.29 o 
  -4 -10   6      304.78      320.92      5.37 o 
  -3 -10   6        1.65        2.17      0.86 o 
  -2 -10   6       39.80       37.03      1.52 o 
  -1 -10   6      247.96      243.51      4.68 o 
   0 -10   6       72.74       64.38      2.08 o 
   1 -10   6      436.97      428.08      6.71 o 
   2 -10   6      311.93      296.64      4.67 o 
   3 -10   6      139.00      123.43      2.56 o 
   4 -10   6      189.27      172.58      3.45 o 
   5 -10   6      233.65      238.30      4.42 o 
   6 -10   6        7.37        7.89      1.20 o 
   7 -10   6      614.33      633.16     10.98 o 
   8 -10   6      401.15      429.59      7.90 o 
 -10  -9   6        3.15        4.94      4.48 o 
  -9  -9   6       26.13       29.59      2.08 o 
  -8  -9   6       35.65       29.96      2.04 o 
  -7  -9   6      620.24      608.48     10.52 o 
  -6  -9   6      294.28      300.04      5.80 o 
  -5  -9   6        4.37        2.59      1.04 o 
  -4  -9   6     1228.13     1159.78     19.08 o 
  -3  -9   6      825.21      811.47     10.69 o 
  -2  -9   6     1535.24     1426.90     18.19 o 
  -1  -9   6      444.93      412.23      6.35 o 
   0  -9   6      969.23      917.47     15.90 o 
   1  -9   6       17.33       13.85      1.31 o 
   2  -9   6        3.46        3.65      0.84 o 
   3  -9   6       65.54       59.33      2.09 o 
   4  -9   6       18.21       17.51      1.24 o 
   5  -9   6       39.39       36.73      1.59 o 
   6  -9   6      359.84      349.32      5.87 o 
   7  -9   6        0.00        2.09      1.17 o 
   8  -9   6        4.05        1.96      1.20 o 
   9  -9   6      430.47      427.40      7.76 o 
 -11  -8   6        5.75        2.83      2.14 o 
 -10  -8   6      178.72      190.11      9.96 o 
  -9  -8   6        9.54        9.02      1.57 o 
  -8  -8   6      493.54      508.70     13.74 o 
  -7  -8   6      130.72      129.61      3.16 o 
  -6  -8   6      209.16      223.88      4.54 o 
  -5  -8   6      128.13      113.51      2.81 o 
  -4  -8   6      436.01      407.61      5.79 o 
  -3  -8   6       34.35       29.43      1.16 o 
  -2  -8   6      742.15      695.10      9.19 o 
  -1  -8   6      466.99      404.00      5.66 o 
   0  -8   6       41.43       36.89      1.62 o 
   1  -8   6     1000.30      863.62     11.33 o 
   2  -8   6     2146.30     2119.93     28.55 o 
   3  -8   6      238.83      233.48      4.78 o 
   4  -8   6       34.93       21.48      1.48 o 
   5  -8   6       45.08       50.47      1.88 o 
   6  -8   6        0.70        1.05      0.94 o 
   7  -8   6      243.72      229.43      4.67 o 
   8  -8   6      368.48      367.89      6.79 o 
   9  -8   6        0.40        0.06      1.11 o 
  10  -8   6      251.31      259.39      8.17 o 
 -11  -7   6      119.41      121.98      5.00 o 
 -10  -7   6      412.55      401.72     12.56 o 
  -9  -7   6       54.33       55.38      2.47 o 
  -8  -7   6       11.45       12.48      1.52 o 
  -7  -7   6      144.64      127.90      3.13 o 
  -6  -7   6      133.91      126.17      5.54 o 
  -5  -7   6     1175.04     1177.02     18.94 o 
  -4  -7   6      106.60      108.68      2.10 o 
  -3  -7   6      711.15      731.99      9.61 o 
  -2  -7   6      666.88      633.28     10.05 o 
  -1  -7   6      484.28      512.12      6.38 o 
   0  -7   6      595.09      583.63      7.23 o 
   1  -7   6      795.87      783.34     10.25 o 
   2  -7   6      171.24      157.31      2.67 o 
   3  -7   6     2251.66     2214.07     27.94 o 
   4  -7   6       43.53       30.44      1.35 o 
   5  -7   6       22.01       16.77      1.38 o 
   6  -7   6       39.13       30.43      1.37 o 
   7  -7   6      288.04      303.79      5.71 o 
   8  -7   6      196.79      186.99      3.94 o 
   9  -7   6       49.65       49.13      2.59 o 
  10  -7   6        0.01        0.49      1.93 o 
 -12  -6   6        9.48        9.83      2.45 o 
 -11  -6   6      218.48      221.30      8.66 o 
 -10  -6   6       29.68       32.89      2.75 o 
  -9  -6   6      767.04      741.99     14.20 o 
  -8  -6   6       74.38       65.27      2.51 o 
  -7  -6   6       72.87       78.14      2.54 o 
  -6  -6   6      134.23      159.89      3.42 o 
  -5  -6   6        6.64        7.78      1.04 o 
  -4  -6   6      424.67      394.90      5.96 o 
  -3  -6   6      139.94      151.99      2.51 o 
  -2  -6   6     1956.87     1876.55     21.92 o 
  -1  -6   6       15.36       17.98      0.76 o 
   0  -6   6        2.91        4.46      0.60 o 
   1  -6   6      687.44      701.09     10.07 o 
   2  -6   6      179.09      171.71      2.74 o 
   3  -6   6     4677.63     4527.77     56.40 o 
   4  -6   6       10.55       11.28      0.96 o 
   5  -6   6     2692.64     2596.50     36.41 o 
   6  -6   6      590.03      571.84     11.53 o 
   7  -6   6      318.21      298.07      5.54 o 
   8  -6   6     2416.13     2390.46     37.00 o 
   9  -6   6       13.28       14.20      1.65 o 
  10  -6   6       39.71       43.32      3.27 o 
  11  -6   6      309.97      302.08      9.18 o 
 -12  -5   6      114.69      120.90      5.11 o 
 -11  -5   6       34.54       46.65      3.27 o 
 -10  -5   6        6.86        9.14      2.04 o 
  -9  -5   6      288.46      316.14     13.72 o 
  -8  -5   6      946.08      940.07     20.17 o 
  -7  -5   6      151.68      125.64      3.35 o 
  -6  -5   6     2028.60     1912.64     41.98 o 
  -5  -5   6      478.44      493.20      8.96 o 
  -4  -5   6     2190.85     2044.92     27.23 o 
  -3  -5   6      125.95      119.65      1.88 o 
  -2  -5   6      568.44      589.94      7.19 o 
  -1  -5   6      922.72     1003.93     11.91 o 
   0  -5   6      527.49      564.67      7.61 o 
   1  -5   6     1655.61     1586.00     18.56 o 
   2  -5   6      811.33      776.00      9.30 o 
   3  -5   6      174.72      167.66      2.45 o 
   4  -5   6      824.87      762.01     10.06 o 
   5  -5   6      218.28      220.75      3.79 o 
   6  -5   6      962.87      958.57     25.34 o 
   7  -5   6      464.20      445.97      9.09 o 
   8  -5   6      294.27      284.41      5.31 o 
   9  -5   6      103.85       97.37      3.27 o 
  10  -5   6        1.53        0.19      1.73 o 
  11  -5   6       43.95       41.89      3.27 o 
 -12  -4   6       10.97       17.94      3.18 o 
 -11  -4   6      372.57      376.39     10.21 o 
 -10  -4   6        4.09        2.74      1.84 o 
  -9  -4   6      767.24      744.38     17.87 o 
  -8  -4   6     2276.31     2139.88     38.44 o 
  -7  -4   6      745.06      703.74     13.26 o 
  -6  -4   6      428.24      378.78     11.05 o 
  -5  -4   6      451.77      448.17      7.57 o 
  -4  -4   6      853.07      807.55     11.74 o 
  -3  -4   6     6302.36     6424.07     73.51 o 
  -2  -4   6     3368.21     3388.55     38.94 o 
  -1  -4   6     1870.46     2038.35     23.68 o 
   0  -4   6      524.76      507.85      6.19 o 
   1  -4   6        1.50        3.40      0.51 o 
   2  -4   6      784.54      850.10     10.10 o 
   3  -4   6      546.56      557.41      6.79 o 
   4  -4   6      187.51      163.98      2.37 o 
   5  -4   6       42.36       40.11      1.44 o 
   6  -4   6        1.54        4.25      0.82 o 
   7  -4   6      595.11      557.40      9.71 o 
   8  -4   6      954.23      923.95     14.79 o 
   9  -4   6      214.41      193.65      7.94 o 
  10  -4   6      211.65      198.91      9.82 o 
  11  -4   6       24.17       21.60      2.55 o 
  12  -4   6       76.27       78.37      5.20 o 
 -12  -3   6       17.36       17.73      2.55 o 
 -11  -3   6        5.07        7.88      2.04 o 
 -10  -3   6      331.19      343.58      9.39 o 
  -9  -3   6        0.01        2.31      1.63 o 
  -8  -3   6      772.46      801.77     14.99 o 
  -7  -3   6       34.51       35.03      2.54 o 
  -6  -3   6      157.83      191.65      3.24 o 
  -5  -3   6      261.76      289.93      5.01 o 
  -4  -3   6     2675.64     2820.60     32.66 o 
  -3  -3   6      305.13      277.89      3.48 o 
  -2  -3   6     1185.67     1175.29     13.72 o 
  -1  -3   6      163.48      204.29      2.70 o 
   0  -3   6     3096.49     3178.53     36.71 o 
   1  -3   6     8450.64     8745.82     94.17 o 
   2  -3   6     3111.76     3185.99     40.84 o 
   3  -3   6      104.73      122.48      2.51 o 
   4  -3   6     1133.19     1166.36     13.87 o 
   5  -3   6      769.53      775.24     10.20 o 
   6  -3   6       23.80       16.64      1.05 o 
   7  -3   6      576.95      551.59      9.06 o 
   8  -3   6       96.89      101.06      2.47 o 
   9  -3   6      681.98      634.59     15.72 o 
  10  -3   6      801.29      803.35     19.59 o 
  11  -3   6      158.36      163.47      5.82 o 
  12  -3   6      681.87      665.38     16.94 o 
 -12  -2   6        0.00        2.40      3.75 o 
 -11  -2   6       24.40       29.17      2.66 o 
 -10  -2   6       40.11       49.54      3.32 o 
  -9  -2   6        0.38       -0.13      1.60 o 
  -8  -2   6      124.64      120.37      3.49 o 
  -7  -2   6      104.52      121.33      2.53 o 
  -6  -2   6      119.40      101.08      2.13 o 
  -5  -2   6     2232.17     2256.55     33.07 o 
  -4  -2   6       71.24       84.26      1.43 o 
  -3  -2   6      884.39      810.04      9.58 o 
  -2  -2   6     1838.76     1812.16     22.54 o 
  -1  -2   6      542.40      588.15      7.22 o 
   0  -2   6      475.85      497.29      6.00 o 
   1  -2   6     3205.44     3364.94     38.81 o 
   2  -2   6     2205.02     2321.65     26.86 o 
   3  -2   6       10.18        9.58      0.57 o 
   4  -2   6        1.12        6.55      0.53 o 
   5  -2   6        2.79        3.99      0.57 o 
   6  -2   6     1822.56     1828.54     27.21 o 
   7  -2   6        2.64        1.23      0.74 o 
   8  -2   6      302.83      282.82      7.17 o 
   9  -2   6     1162.67     1161.20     27.15 o 
  10  -2   6        2.89        1.31      2.31 o 
  11  -2   6        0.15        0.82      3.32 o 
  12  -2   6      111.81      117.00      5.20 o 
 -12  -1   6        5.46        2.02      2.89 o 
 -11  -1   6       26.28       22.34      2.05 o 
 -10  -1   6     1836.21     1770.10     33.41 o 
  -9  -1   6        3.10        3.47      2.31 o 
  -8  -1   6      176.80      234.03      5.43 o 
  -7  -1   6       45.50       52.63      1.70 o 
  -6  -1   6      495.67      568.06      9.39 o 
  -5  -1   6      363.79      356.77      7.01 o 
  -4  -1   6      504.43      512.38      6.32 o 
  -3  -1   6      119.89      129.18      1.88 o 
  -2  -1   6     2367.75     2265.50     28.52 o 
  -1  -1   6      197.36      202.50      4.58 o 
   0  -1   6     3569.41     3632.02     41.68 o 
   1  -1   6        3.01        1.42      0.55 o 
   2  -1   6     4253.02     4280.20     52.15 o 
   3  -1   6      778.01      658.17      7.42 o 
   4  -1   6     1214.68     1242.33     13.83 o 
   5  -1   6      205.24      213.67      3.15 o 
   6  -1   6      249.58      245.16      4.28 o 
   7  -1   6      856.71      872.95     11.48 o 
   8  -1   6      266.61      250.19      3.92 o 
   9  -1   6       51.35       51.56      2.55 o 
  10  -1   6       24.42       21.82      2.25 o 
  11  -1   6       91.19       96.06      9.39 o 
  12  -1   6       17.46       15.29      2.34 o 
 -12   0   6       53.38       52.79      3.57 o 
 -11   0   6      145.21      147.59      8.09 o 
 -10   0   6        8.67       15.86      2.04 o 
  -9   0   6     2923.72     2874.17     53.23 o 
  -8   0   6      425.20      377.52      7.93 o 
  -7   0   6      119.75      104.91      2.49 o 
  -6   0   6      792.64      754.30     12.28 o 
  -5   0   6     1265.66     1155.67     18.44 o 
  -4   0   6      102.69      115.53      1.89 o 
  -3   0   6     2473.51     2569.36     32.18 o 
  -2   0   6      316.07      288.77      3.98 o 
  -1   0   6      174.26      130.55      1.77 o 
   0   0   6     1988.58     2089.39     24.30 o 
   1   0   6       66.77       89.43      1.43 o 
   2   0   6     2630.80     2800.66     30.43 o 
   3   0   6     8948.96     8837.96    110.12 o 
   4   0   6      472.11      528.96      6.98 o 
   5   0   6      154.95      188.71      2.83 o 
   6   0   6       31.88       26.46      1.06 o 
   7   0   6      743.89      738.84     10.74 o 
   8   0   6      356.31      351.98      5.53 o 
   9   0   6       25.42       23.18      1.72 o 
  10   0   6        0.64        2.74      1.63 o 
  11   0   6        1.21        0.93      1.53 o 
  12   0   6      109.90      120.46      4.80 o 
 -12   1   6        7.54        7.80      3.18 o 
 -11   1   6      155.25      153.66      8.38 o 
 -10   1   6      300.39      280.52     10.54 o 
  -9   1   6        8.70        6.90      1.97 o 
  -8   1   6     1228.82     1166.43     22.25 o 
  -7   1   6      672.48      641.39     10.68 o 
  -6   1   6       24.29       16.93      1.08 o 
  -5   1   6      538.26      493.95      9.09 o 
  -4   1   6     5328.47     5300.86     66.06 o 
  -3   1   6      730.28      792.29     11.29 o 
  -2   1   6      468.54      448.29      5.92 o 
  -1   1   6     4377.13     4466.46     68.67 o 
   0   1   6       32.39       29.55      0.84 o 
   1   1   6     1736.36     1823.33     21.40 o 
   2   1   6      364.18      336.13      4.57 o 
   3   1   6      201.11      168.74      2.54 o 
   4   1   6      397.11      459.03      6.12 o 
   5   1   6       26.44       28.41      0.98 o 
   6   1   6      269.04      248.71      4.00 o 
   7   1   6      107.51      101.55      2.12 o 
   8   1   6     3076.48     3119.66     43.32 o 
   9   1   6       31.30       31.68      1.99 o 
  10   1   6      271.89      254.14      6.53 o 
  11   1   6        5.06        5.34      1.93 o 
  12   1   6      132.10      131.71      7.80 o 
  13   1   6        6.98        8.35      2.34 o 
 -12   2   6       10.59        9.53      3.47 o 
 -11   2   6      504.23      510.86     13.58 o 
 -10   2   6       77.52       83.08      3.98 o 
  -9   2   6      736.18      751.03     18.44 o 
  -8   2   6       70.81       66.71      3.33 o 
  -7   2   6      317.30      321.79      5.08 o 
  -6   2   6      119.30      121.38      2.37 o 
  -5   2   6      245.33      246.26      5.25 o 
  -4   2   6     1706.74     1746.74     24.42 o 
  -3   2   6     2521.06     2522.73     31.69 o 
  -2   2   6       80.36       57.85      1.20 o 
  -1   2   6       11.02       10.64      0.56 o 
   0   2   6       58.54       56.19      1.15 o 
   1   2   6      412.31      381.78      4.97 o 
   2   2   6     1389.02     1408.18     16.66 o 
   3   2   6     3389.31     3361.63     39.09 o 
   4   2   6      248.99      233.43      3.09 o 
   5   2   6      180.77      189.22      2.62 o 
   6   2   6        7.85       12.07      0.84 o 
   7   2   6      145.57      149.97      2.78 o 
   8   2   6       44.88       48.04      3.14 o 
   9   2   6      469.63      491.08      8.55 o 
  10   2   6       67.05       72.52      2.89 o 
  11   2   6       33.43       35.59      2.89 o 
  12   2   6       36.25       28.31      4.33 o 
  13   2   6       91.59       87.23      6.35 o 
 -11   3   6       76.08       85.16      4.27 o 
 -10   3   6       34.14       34.54      2.84 o 
  -9   3   6      230.31      213.15      6.62 o 
  -8   3   6      181.70      191.81      9.10 o 
  -7   3   6      537.82      518.64      7.79 o 
  -6   3   6       56.43       47.35      1.47 o 
  -5   3   6       21.02       23.69      1.03 o 
  -4   3   6     3806.22     3769.05     62.03 o 
  -3   3   6      407.43      385.34      5.88 o 
  -2   3   6       68.14       83.73      1.32 o 
  -1   3   6     1532.48     1431.53     18.32 o 
   0   3   6      366.84      399.69      7.25 o 
   1   3   6      398.33      481.89      5.52 o 
   2   3   6     1395.91     1303.35     16.59 o 
   3   3   6      132.31       89.41      1.40 o 
   4   3   6      804.93      856.14     10.18 o 
   5   3   6      463.36      509.22      6.80 o 
   6   3   6       85.24       72.72      1.76 o 
   7   3   6       11.48       14.60      1.02 o 
   8   3   6      521.92      529.22      7.99 o 
   9   3   6      149.96      145.36      3.54 o 
  10   3   6       18.92       14.87      3.18 o 
  11   3   6       89.32       68.62      3.68 o 
  12   3   6      424.31      424.34     16.46 o 
  13   3   6        2.05        0.00      3.18 o 
 -11   4   6      161.10      157.66      5.91 o 
 -10   4   6       86.91       88.77      4.18 o 
  -9   4   6       58.96       58.48      4.91 o 
  -8   4   6      107.40      115.35      4.48 o 
  -7   4   6     1701.01     1721.78     28.60 o 
  -6   4   6      300.49      290.11      4.68 o 
  -5   4   6       35.10       38.04      1.39 o 
  -4   4   6      119.61      117.94      3.16 o 
  -3   4   6     1680.63     1601.78     18.82 o 
  -2   4   6      242.74      263.04      3.45 o 
  -1   4   6      320.69      321.90      3.85 o 
   0   4   6        0.39        2.45      0.53 o 
   1   4   6      933.31      855.06      9.57 o 
   2   4   6      760.10      733.68      8.27 o 
   3   4   6      659.54      765.45      8.61 o 
   4   4   6      471.13      493.91      5.42 o 
   5   4   6      153.99      124.14      1.98 o 
   6   4   6       83.04       74.49      1.84 o 
   7   4   6      442.19      381.06      5.94 o 
   8   4   6       18.66       17.21      1.10 o 
   9   4   6     1283.31     1337.00     38.67 o 
  10   4   6      193.24      187.94      9.24 o 
  11   4   6        1.62        0.43      1.84 o 
  12   4   6       90.24       76.54      4.18 o 
  13   4   6      542.70      528.46     14.28 o 
 -11   5   6        7.88        8.63      2.34 o 
 -10   5   6      368.79      366.77     10.39 o 
  -9   5   6       19.24       18.34      3.32 o 
  -8   5   6       28.51       28.38      1.91 o 
  -7   5   6      250.33      249.67      4.79 o 
  -6   5   6       14.70       15.80      1.67 o 
  -5   5   6      673.32      659.12     14.01 o 
  -4   5   6        3.74        6.62      0.82 o 
  -3   5   6     1121.62     1108.39     14.24 o 
  -2   5   6      248.43      232.78      3.40 o 
  -1   5   6       28.37       27.52      1.26 o 
   0   5   6      400.34      413.97      5.23 o 
   1   5   6        4.21        1.78      0.56 o 
   2   5   6     8432.40     8321.71     89.92 o 
   3   5   6        3.25        1.56      0.63 o 
   4   5   6       36.63       46.77      1.38 o 
   5   5   6       15.01       21.58      0.85 o 
   6   5   6       21.27       28.77      1.19 o 
   7   5   6      964.10      964.70     19.80 o 
   8   5   6        2.98        3.36      1.27 o 
   9   5   6        2.20        2.01      1.31 o 
  10   5   6      126.45      115.85      4.70 o 
  11   5   6       37.76       37.87      2.96 o 
  12   5   6       46.94       39.85      5.78 o 
 -10   6   6      147.60      152.81      5.91 o 
  -9   6   6      449.46      441.52     19.93 o 
  -8   6   6      205.72      202.83      8.12 o 
  -7   6   6      257.93      246.92      4.81 o 
  -6   6   6      139.00      132.41      3.34 o 
  -5   6   6      937.88      905.28     26.56 o 
  -4   6   6       71.92       64.12      1.98 o 
  -3   6   6      918.51      923.36     11.13 o 
  -2   6   6     1269.37     1267.11     15.05 o 
  -1   6   6      375.05      405.25      5.20 o 
   0   6   6      441.93      428.38      5.45 o 
   1   6   6        0.26        0.14      0.59 o 
   2   6   6      709.59      685.27      8.44 o 
   3   6   6     1347.45     1378.52     16.44 o 
   4   6   6        5.21        8.81      0.71 o 
   5   6   6       49.19       36.29      1.23 o 
   6   6   6       37.06       43.04      2.33 o 
   7   6   6      350.11      307.16      6.59 o 
   8   6   6      158.46      144.12      4.76 o 
   9   6   6       76.44       71.37      2.71 o 
  10   6   6       84.06       69.85      4.19 o 
  11   6   6      192.61      207.56      6.94 o 
  12   6   6      250.60      247.31      8.07 o 
 -10   7   6        4.16        2.02      2.04 o 
  -9   7   6      558.44      563.94     14.87 o 
  -8   7   6      494.33      477.02     14.09 o 
  -7   7   6       27.12       24.58      1.51 o 
  -6   7   6      256.22      291.35      6.46 o 
  -5   7   6      366.89      387.99      9.34 o 
  -4   7   6      104.69      123.96      3.17 o 
  -3   7   6        0.25        2.00      1.00 o 
  -2   7   6       42.31       39.09      1.16 o 
  -1   7   6      381.03      393.70      5.12 o 
   0   7   6       92.49       80.49      1.61 o 
   1   7   6     5264.52     5337.26     62.31 o 
   2   7   6      905.04      875.69     10.66 o 
   3   7   6      102.26      129.12      2.27 o 
   4   7   6       86.54       89.72      2.20 o 
   5   7   6      296.47      326.84     10.06 o 
   6   7   6      932.34      975.33     18.48 o 
   7   7   6      431.61      424.29      8.82 o 
   8   7   6     2392.67     2358.03     61.27 o 
   9   7   6        0.20        1.86      1.31 o 
  10   7   6       17.27       15.17      1.74 o 
  11   7   6       61.83       62.85      3.98 o 
  12   7   6      117.45      112.49      5.20 o 
  -9   8   6        8.43        8.62      3.47 o 
  -8   8   6       65.19       64.12      2.34 o 
  -7   8   6      172.28      166.13      3.76 o 
  -6   8   6     1023.10      990.35     16.15 o 
  -5   8   6      236.43      230.90      4.63 o 
  -4   8   6      155.22      164.14      3.63 o 
  -3   8   6        0.26        1.61      1.00 o 
  -2   8   6      288.23      295.81      4.39 o 
  -1   8   6      135.01      103.90      2.04 o 
   0   8   6      377.50      373.15      4.97 o 
   1   8   6      970.10     1007.70     12.26 o 
   2   8   6        3.98        3.41      0.76 o 
   3   8   6      461.52      446.21      5.79 o 
   4   8   6       20.58       19.70      0.90 o 
   5   8   6       12.75       18.15      1.32 o 
   6   8   6     1501.31     1484.29     27.58 o 
   7   8   6      266.83      251.22      5.87 o 
   8   8   6       10.84       13.40      1.61 o 
   9   8   6      262.93      254.60      8.68 o 
  10   8   6      306.41      296.77     10.99 o 
  11   8   6      616.47      583.86     15.31 o 
  12   8   6      130.62      116.71      6.07 o 
  -9   9   6      397.57      416.44     12.56 o 
  -8   9   6       14.35       14.73      1.88 o 
  -7   9   6       62.22       61.69      2.46 o 
  -6   9   6      239.01      219.58      4.63 o 
  -5   9   6       53.43       58.49      2.22 o 
  -4   9   6      617.03      594.31     10.21 o 
  -3   9   6        0.37       -0.14      1.05 o 
  -2   9   6      312.61      326.49      5.09 o 
  -1   9   6     2444.94     2430.63     31.13 o 
   0   9   6       74.24       75.42      2.60 o 
   1   9   6        2.95        4.10      0.80 o 
   2   9   6      183.06      181.05      2.86 o 
   3   9   6      475.11      518.76      7.44 o 
   4   9   6       10.71        9.84      0.93 o 
   5   9   6      304.34      264.68      5.98 o 
   6   9   6        2.38        1.08      1.31 o 
   7   9   6       10.35       10.11      1.53 o 
   8   9   6      156.99      155.77      5.20 o 
   9   9   6       34.42       33.21      2.45 o 
  10   9   6       85.09       80.97      3.14 o 
  11   9   6      124.03      116.87      5.11 o 
  -8  10   6       70.16       74.11      2.74 o 
  -7  10   6      159.28      158.98      4.04 o 
  -6  10   6      283.40      292.76      5.82 o 
  -5  10   6      618.96      617.39     10.65 o 
  -4  10   6      180.29      169.66      3.85 o 
  -3  10   6       31.82       33.67      1.97 o 
  -2  10   6      132.44      134.09      4.52 o 
  -1  10   6      865.36      832.32     14.76 o 
   0  10   6       17.74       18.10      1.15 o 
   1  10   6      521.24      510.30      6.68 o 
   2  10   6      785.99      779.01     10.57 o 
   3  10   6       21.52       21.91      1.23 o 
   4  10   6      346.22      342.54      5.20 o 
   5  10   6        0.35        1.35      1.59 o 
   6  10   6        0.77       -1.02      1.36 o 
   7  10   6        0.04        0.36      1.38 o 
   8  10   6      596.57      570.02     11.71 o 
   9  10   6        9.45       10.55      1.70 o 
  10  10   6       19.72       23.63      2.08 o 
  11  10   6       18.75       21.51      2.86 o 
  -7  11   6       26.57       24.58      1.85 o 
  -6  11   6        9.29        9.95      1.50 o 
  -5  11   6      354.56      354.55      6.76 o 
  -4  11   6        4.11        5.85      1.32 o 
  -3  11   6       22.54       22.24      2.17 o 
  -2  11   6       13.90       11.77      1.96 o 
  -1  11   6      389.29      388.97      6.94 o 
   0  11   6      147.97      158.68      2.97 o 
   1  11   6       74.70       74.05      2.24 o 
   2  11   6      121.45      122.02      2.55 o 
   3  11   6        2.10        2.92      0.97 o 
   4  11   6      900.58      867.09     12.18 o 
   5  11   6       12.80        9.15      1.61 o 
   6  11   6       18.30       13.22      1.77 o 
   7  11   6      489.41      458.96      9.76 o 
   8  11   6      145.87      161.02      4.55 o 
   9  11   6       37.40       45.82      2.70 o 
  10  11   6      470.59      491.75     10.64 o 
  -6  12   6      129.23      136.90      3.77 o 
  -5  12   6      356.90      378.37      7.26 o 
  -4  12   6       42.52       44.77      2.19 o 
  -3  12   6        2.09        0.04      1.27 o 
  -2  12   6       25.66       22.83      1.68 o 
  -1  12   6        5.62        4.93      1.36 o 
   0  12   6       91.49       88.82      2.48 o 
   1  12   6       14.69       15.36      1.42 o 
   2  12   6      136.22      140.37      3.17 o 
   3  12   6      175.35      183.95      3.73 o 
   4  12   6      389.16      386.59      7.18 o 
   5  12   6      518.48      505.79     10.54 o 
   6  12   6       14.34       15.32      1.94 o 
   7  12   6       89.58       84.43      3.38 o 
   8  12   6      102.07      111.64      5.48 o 
   9  12   6      167.76      163.54      4.87 o 
  -5  13   6       55.42       51.27      2.45 o 
  -4  13   6      156.62      163.75      4.10 o 
  -3  13   6        5.20        8.06      1.46 o 
  -2  13   6       57.59       56.23      2.48 o 
  -1  13   6       73.82       68.27      5.01 o 
   0  13   6      298.28      308.55      5.57 o 
   1  13   6        0.01       -1.01      1.15 o 
   2  13   6       19.69       20.08      1.50 o 
   3  13   6       26.65       29.69      1.68 o 
   4  13   6      127.78      133.99      4.04 o 
   5  13   6      167.03      181.15      5.00 o 
   6  13   6      105.51      116.15      3.88 o 
   7  13   6      274.15      268.14      6.60 o 
   8  13   6        7.05        3.06      2.97 o 
  -3  14   6      154.00      166.58      5.02 o 
  -2  14   6        2.86        2.69      1.78 o 
  -1  14   6      141.05      157.16      4.76 o 
   0  14   6       73.84       75.48      2.50 o 
   1  14   6        0.03       -1.19      1.19 o 
   2  14   6        0.12       -0.91      1.20 o 
   3  14   6      524.20      574.80      9.25 o 
   4  14   6        4.62        2.01      2.14 o 
   5  14   6      219.50      239.93     10.69 o 
   6  14   6       71.06       75.87      3.38 o 
   7  14   6      123.84      129.97      6.67 o 
  -1  15   6       46.11       41.67      3.11 o 
   0  15   6       50.40       48.46      2.96 o 
   1  15   6       59.31       56.79      2.37 o 
   2  15   6       33.73       31.36      1.91 o 
   3  15   6       42.99       42.71      2.13 o 
   4  15   6        5.62        7.85      2.34 o 
  -5 -14   7       17.92       22.20      2.32 o 
  -4 -14   7        2.60        1.99      1.76 o 
  -3 -14   7       66.27       59.81      2.63 o 
  -2 -14   7       15.13       21.43      1.70 o 
  -1 -14   7        7.97       10.44      1.42 o 
   0 -14   7      371.29      388.96      6.66 o 
   1 -14   7        0.60        3.11      1.49 o 
   2 -14   7      856.80      861.86     13.27 o 
  -7 -13   7      196.85      211.74      4.97 o 
  -6 -13   7       59.81       67.62      3.26 o 
  -5 -13   7     1330.32     1381.38     26.20 o 
  -4 -13   7      304.57      307.70      7.94 o 
  -3 -13   7        2.23       -0.08      1.59 o 
  -2 -13   7      398.06      395.58      6.61 o 
  -1 -13   7      159.04      157.06      3.48 o 
   0 -13   7      123.97      129.44      3.10 o 
   1 -13   7       51.46       53.06      2.13 o 
   2 -13   7       24.69       24.77      1.72 o 
   3 -13   7        0.66        1.22      1.34 o 
   4 -13   7      118.86      128.73      3.65 o 
  -8 -12   7        4.12        4.72      1.82 o 
  -7 -12   7      391.82      402.61      7.75 o 
  -6 -12   7      135.92      131.65      3.53 o 
  -5 -12   7        3.40        3.87      1.59 o 
  -4 -12   7      347.53      330.39      7.44 o 
  -3 -12   7      253.18      239.53      6.36 o 
  -2 -12   7       10.67       12.67      1.32 o 
  -1 -12   7      184.45      166.44      3.46 o 
   0 -12   7      749.95      761.85     15.26 o 
   1 -12   7      336.45      308.22      5.37 o 
   2 -12   7       62.81       67.16      2.63 o 
   3 -12   7       39.13       38.84      2.02 o 
   4 -12   7      159.86      165.68      4.10 o 
   5 -12   7       18.56       15.01      1.50 o 
   6 -12   7      224.23      243.37      5.29 o 
  -9 -11   7        3.23        7.82      3.82 o 
  -8 -11   7       58.57       69.68      3.16 o 
  -7 -11   7        0.03        0.02      1.29 o 
  -6 -11   7       10.69       12.47      1.46 o 
  -5 -11   7      472.43      480.18     13.72 o 
  -4 -11   7        6.93        7.77      1.19 o 
  -3 -11   7      137.74      133.94      2.96 o 
  -2 -11   7     1570.40     1583.16     27.45 o 
  -1 -11   7      361.86      357.98      5.89 o 
   0 -11   7        0.78        1.48      0.99 o 
   1 -11   7      358.29      345.95      5.73 o 
   2 -11   7      277.23      288.69      5.88 o 
   3 -11   7       41.95       43.93      2.20 o 
   4 -11   7       86.54       85.64      2.64 o 
   5 -11   7      230.15      233.27      4.51 o 
   6 -11   7       53.58       50.85      2.27 o 
   7 -11   7        2.78        4.59      1.41 o 
 -10 -10   7       76.72       81.50      4.39 o 
  -9 -10   7      212.23      195.60      5.25 o 
  -8 -10   7       65.79       70.25      2.99 o 
  -7 -10   7        0.89        1.00      1.19 o 
  -6 -10   7       74.89       78.90      2.52 o 
  -5 -10   7      300.38      308.59      7.30 o 
  -4 -10   7      110.68      122.32      2.76 o 
  -3 -10   7        1.90        2.24      0.88 o 
  -2 -10   7       22.55       19.74      1.26 o 
  -1 -10   7      190.31      175.52      3.41 o 
   0 -10   7      218.80      203.01      5.50 o 
   1 -10   7      147.07      146.12      3.04 o 
   2 -10   7      105.27       93.54      2.37 o 
   3 -10   7     1699.14     1695.51     28.03 o 
   4 -10   7      181.68      173.15      3.50 o 
   5 -10   7      169.32      176.74      4.10 o 
   6 -10   7      163.81      165.36      3.85 o 
   7 -10   7     1026.68     1091.75     17.83 o 
   8 -10   7       18.65       20.73      1.74 o 
 -10  -9   7      274.65      269.91      8.37 o 
  -9  -9   7      111.60      114.25      3.69 o 
  -8  -9   7      179.79      181.07      4.77 o 
  -7  -9   7      614.27      592.63     11.82 o 
  -6  -9   7        8.56        7.45      1.22 o 
  -5  -9   7      116.39      101.79      2.74 o 
  -4  -9   7     1451.59     1356.81     19.51 o 
  -3  -9   7      906.94      899.22     12.54 o 
  -2  -9   7        7.76       11.75      1.00 o 
  -1  -9   7      458.03      433.15      6.72 o 
   0  -9   7        4.73        6.25      1.40 o 
   1  -9   7        5.36        6.19      0.91 o 
   2  -9   7      354.19      344.00      5.10 o 
   3  -9   7      112.14      104.62      2.27 o 
   4  -9   7      449.73      439.73      7.08 o 
   5  -9   7      223.50      218.09      4.09 o 
   6  -9   7        0.62        0.22      1.14 o 
   7  -9   7        2.12        1.89      1.20 o 
   8  -9   7      310.65      300.72      6.21 o 
   9  -9   7       30.99       29.92      1.86 o 
 -11  -8   7      163.14      161.85      6.02 o 
 -10  -8   7      594.76      593.89     19.35 o 
  -9  -8   7      365.20      351.64      7.69 o 
  -8  -8   7      690.87      714.50     19.76 o 
  -7  -8   7       74.39       64.99      3.88 o 
  -6  -8   7       11.01       17.46      1.43 o 
  -5  -8   7        4.53        2.49      1.25 o 
  -4  -8   7       51.81       48.53      1.66 o 
  -3  -8   7     1519.31     1506.57     19.19 o 
  -2  -8   7      180.65      180.55      4.50 o 
  -1  -8   7      126.04      111.85      2.58 o 
   0  -8   7      505.58      518.55      7.11 o 
   1  -8   7      761.17      747.73      9.90 o 
   2  -8   7       48.13       38.19      1.33 o 
   3  -8   7      436.37      457.32      6.44 o 
   4  -8   7      366.16      336.41      7.85 o 
   5  -8   7      190.66      183.07      3.50 o 
   6  -8   7      780.23      762.72     12.64 o 
   7  -8   7       87.56       76.05      2.53 o 
   8  -8   7       48.27       51.34      2.16 o 
   9  -8   7      130.45      135.34      3.47 o 
 -11  -7   7        0.10        0.85      2.14 o 
 -10  -7   7      321.68      312.20     16.17 o 
  -9  -7   7      169.07      160.65      4.32 o 
  -8  -7   7      656.92      677.92     13.88 o 
  -7  -7   7     1307.00     1244.86     23.00 o 
  -6  -7   7      135.10      141.65      3.27 o 
  -5  -7   7     1171.88     1148.06     18.54 o 
  -4  -7   7      370.77      384.29      5.46 o 
  -3  -7   7     1235.59     1198.47     15.34 o 
  -2  -7   7       14.66        9.80      0.86 o 
  -1  -7   7      442.18      404.01      5.19 o 
   0  -7   7      157.82      157.66      2.44 o 
   1  -7   7        9.56        8.67      0.82 o 
   2  -7   7     1134.52     1097.09     14.19 o 
   3  -7   7      650.88      618.10     10.01 o 
   4  -7   7      888.51      877.05     12.86 o 
   5  -7   7      358.80      377.09      6.07 o 
   6  -7   7      216.35      206.98      4.21 o 
   7  -7   7        2.84        1.20      1.02 o 
   8  -7   7      259.72      262.71      5.13 o 
   9  -7   7       14.78       13.92      1.37 o 
  10  -7   7       75.26       70.27      4.48 o 
 -11  -6   7       31.39       40.71      3.16 o 
 -10  -6   7       45.03       40.70      2.96 o 
  -9  -6   7      185.75      189.72      4.75 o 
  -8  -6   7        9.66       12.90      1.75 o 
  -7  -6   7      415.23      399.21      8.16 o 
  -6  -6   7       85.22       93.64      3.94 o 
  -5  -6   7      468.25      453.85      7.79 o 
  -4  -6   7      656.33      585.12      7.83 o 
  -3  -6   7      462.70      426.42      5.85 o 
  -2  -6   7     1519.82     1501.28     17.67 o 
  -1  -6   7      138.71      123.67      2.01 o 
   0  -6   7      115.52       97.89      1.73 o 
   1  -6   7      342.61      349.53      4.52 o 
   2  -6   7       18.07       17.30      0.94 o 
   3  -6   7      575.80      554.29      7.46 o 
   4  -6   7      111.56      100.47      2.32 o 
   5  -6   7      180.77      189.41      3.48 o 
   6  -6   7      108.00      110.47      2.70 o 
   7  -6   7       20.44       21.90      1.39 o 
   8  -6   7       20.47       19.92      1.37 o 
   9  -6   7      762.49      749.21     12.44 o 
  10  -6   7       63.02       59.25      3.68 o 
  11  -6   7       90.60       99.35      4.80 o 
 -11  -5   7       87.17       83.93      4.18 o 
 -10  -5   7      308.23      284.90      8.27 o 
  -9  -5   7     1148.63     1108.72     30.04 o 
  -8  -5   7        0.75        1.04      1.14 o 
  -7  -5   7       17.62       19.24      1.48 o 
  -6  -5   7       19.00       14.16      1.38 o 
  -5  -5   7       11.62        9.60      1.00 o 
  -4  -5   7      224.45      221.88      4.15 o 
  -3  -5   7     1082.66     1026.09     12.32 o 
  -2  -5   7     2056.08     2094.16     24.39 o 
  -1  -5   7      584.14      538.12      6.64 o 
   0  -5   7        0.10        2.05      0.55 o 
   1  -5   7      188.25      180.41      2.60 o 
   2  -5   7     2057.78     2014.70     23.50 o 
   3  -5   7       10.88       11.70      0.92 o 
   4  -5   7      179.63      161.45      3.25 o 
   5  -5   7       32.53       36.43      1.44 o 
   6  -5   7      349.93      348.86      6.15 o 
   7  -5   7      299.99      296.45      5.71 o 
   8  -5   7      160.78      161.25      3.50 o 
   9  -5   7      232.21      237.39      4.72 o 
  10  -5   7      221.13      221.30      7.04 o 
  11  -5   7       95.51      103.01      4.70 o 
 -12  -4   7        0.71        0.43      2.04 o 
 -11  -4   7      254.35      241.56      7.45 o 
 -10  -4   7      326.15      312.12     12.13 o 
  -9  -4   7      408.90      421.09     11.99 o 
  -8  -4   7      116.13      120.38      3.35 o 
  -7  -4   7      607.25      567.76     13.80 o 
  -6  -4   7      763.50      727.54     17.08 o 
  -5  -4   7      124.35      103.16      2.56 o 
  -4  -4   7       33.49       28.56      0.98 o 
  -3  -4   7     1686.07     1726.95     20.09 o 
  -2  -4   7       39.54       27.06      0.85 o 
  -1  -4   7      162.70      133.24      1.99 o 
   0  -4   7     2234.24     2348.01     29.68 o 
   1  -4   7      197.33      214.39      3.95 o 
   2  -4   7     1657.49     1495.23     17.54 o 
   3  -4   7     1291.29     1285.59     15.14 o 
   4  -4   7     2263.68     2229.60     27.24 o 
   5  -4   7      104.55       90.13      2.03 o 
   6  -4   7        5.97        9.20      1.02 o 
   7  -4   7      797.75      789.00     15.42 o 
   8  -4   7      205.21      197.18      3.96 o 
   9  -4   7        2.68        2.21      1.22 o 
  10  -4   7      164.93      157.46      5.61 o 
  11  -4   7       21.11       21.64      2.66 o 
 -12  -3   7       57.81       54.46      3.47 o 
 -11  -3   7       11.27       12.77      2.25 o 
 -10  -3   7        6.22        7.35      2.89 o 
  -9  -3   7      946.98      916.13     21.55 o 
  -8  -3   7       30.42       29.37      1.74 o 
  -7  -3   7      178.81      222.94      6.39 o 
  -6  -3   7      169.03      182.79      4.26 o 
  -5  -3   7      185.00      126.79      2.70 o 
  -4  -3   7      847.14      823.60      9.86 o 
  -3  -3   7        2.65        3.70      1.02 o 
  -2  -3   7      338.47      332.61      4.18 o 
  -1  -3   7     3196.22     2980.24     34.28 o 
   0  -3   7      920.42      969.54     11.47 o 
   1  -3   7      153.15      171.80      2.24 o 
   2  -3   7       10.53       13.01      0.64 o 
   3  -3   7     1947.10     1947.45     22.68 o 
   4  -3   7       21.90       31.51      0.97 o 
   5  -3   7       35.82       24.29      0.91 o 
   6  -3   7       53.03       57.73      1.83 o 
   7  -3   7      618.18      578.06     14.42 o 
   8  -3   7      452.42      438.04      9.92 o 
   9  -3   7       18.50       18.48      1.77 o 
  10  -3   7        6.98        8.43      2.17 o 
  11  -3   7        2.49        6.07      2.04 o 
  12  -3   7      164.55      165.05      6.12 o 
 -12  -2   7      114.23       99.90      4.49 o 
 -11  -2   7       64.44       69.87      3.77 o 
 -10  -2   7       17.54       17.11      2.34 o 
  -9  -2   7      390.30      369.52      9.80 o 
  -8  -2   7     2027.03     2022.93     36.44 o 
  -7  -2   7      332.48      296.12      5.32 o 
  -6  -2   7        5.23        4.02      0.90 o 
  -5  -2   7        7.25        3.21      0.78 o 
  -4  -2   7     4538.35     4624.38     59.49 o 
  -3  -2   7        9.30       14.97      1.59 o 
  -2  -2   7     1105.60     1059.80     12.39 o 
  -1  -2   7      459.15      425.52      5.97 o 
   0  -2   7       63.53       64.20      1.17 o 
   1  -2   7       55.66       73.15      1.32 o 
   2  -2   7     3753.50     3971.44     58.32 o 
   3  -2   7     1693.43     1749.13     20.39 o 
   4  -2   7     2614.83     2765.03     32.36 o 
   5  -2   7       54.08       67.83      2.65 o 
   6  -2   7       35.69       32.49      1.92 o 
   7  -2   7       68.80       73.18      2.08 o 
   8  -2   7     3350.77     3246.34     62.29 o 
   9  -2   7        0.37       -0.81      1.19 o 
  10  -2   7      140.85      140.91      5.00 o 
  11  -2   7      103.76      100.37      4.49 o 
  12  -2   7       19.17       18.87      2.55 o 
 -12  -1   7        0.00        0.00      2.89 o 
 -11  -1   7       87.12       93.68      4.18 o 
 -10  -1   7        1.21        1.51      1.44 o 
  -9  -1   7       31.83       29.80      2.05 o 
  -8  -1   7      210.24      206.82      4.25 o 
  -7  -1   7      466.87      442.49      7.65 o 
  -6  -1   7       24.48       36.44      2.13 o 
  -5  -1   7      509.43      482.03      8.10 o 
  -4  -1   7      384.84      406.61      5.48 o 
  -3  -1   7     3832.12     3849.06     59.37 o 
  -2  -1   7       20.16       22.81      0.66 o 
  -1  -1   7     1465.13     1421.49     16.52 o 
   0  -1   7      984.18     1050.46     12.27 o 
   1  -1   7     2865.22     2963.50     34.10 o 
   2  -1   7     1174.36     1272.27     16.90 o 
   3  -1   7      620.85      744.19      8.88 o 
   4  -1   7     1298.98     1399.86     15.59 o 
   5  -1   7      360.73      321.03      4.67 o 
   6  -1   7      713.42      759.41     10.06 o 
   7  -1   7     1460.74     1458.79     20.37 o 
   8  -1   7      525.94      521.35      7.22 o 
   9  -1   7     2032.53     2019.77     53.23 o 
  10  -1   7       25.67       26.58      2.45 o 
  11  -1   7      202.74      199.97      6.64 o 
  12  -1   7        7.55        5.52      2.14 o 
 -12   0   7      137.40      148.70      5.82 o 
 -11   0   7      122.31      115.53      7.22 o 
 -10   0   7      311.12      288.25      8.34 o 
  -9   0   7       54.01       56.32      2.49 o 
  -8   0   7      258.11      280.83      6.31 o 
  -7   0   7      537.96      546.18      9.21 o 
  -6   0   7      817.68      756.10     12.38 o 
  -5   0   7       66.19       66.07      1.90 o 
  -4   0   7       79.46       82.00      1.58 o 
  -3   0   7        9.17       10.38      0.65 o 
  -2   0   7     3081.99     3016.89     39.02 o 
  -1   0   7       61.69       64.17      1.15 o 
   0   0   7      469.36      516.88      7.46 o 
   1   0   7      643.62      618.23     10.08 o 
   2   0   7     4090.29     3899.63     45.45 o 
   3   0   7      689.44      680.06      8.93 o 
   4   0   7        5.40       10.90      0.67 o 
   5   0   7      184.63      187.04      4.20 o 
   6   0   7      740.41      760.67     11.02 o 
   7   0   7      159.31      167.82      3.04 o 
   8   0   7      879.45      850.23     12.35 o 
   9   0   7      214.63      233.42      4.66 o 
  10   0   7      750.22      726.72     14.72 o 
  11   0   7        0.83        1.98      1.61 o 
  12   0   7      104.12      103.56      6.93 o 
 -12   1   7       13.33        7.22      3.18 o 
 -11   1   7        2.61        3.75      2.89 o 
 -10   1   7       16.22       19.76      2.60 o 
  -9   1   7       16.44       14.07      1.55 o 
  -8   1   7        8.02        3.58      1.27 o 
  -7   1   7     3164.10     3263.84     51.12 o 
  -6   1   7       31.72       43.43      1.70 o 
  -5   1   7        5.32       10.95      1.00 o 
  -4   1   7       10.24       13.41      0.78 o 
  -3   1   7      309.60      260.83      3.74 o 
  -2   1   7      228.33      244.29      3.49 o 
  -1   1   7        2.71        4.72      0.46 o 
   0   1   7       98.71       64.96      1.39 o 
   1   1   7     1275.50     1292.84     15.30 o 
   2   1   7     1740.95     1622.42     20.12 o 
   3   1   7        1.32        0.92      0.58 o 
   4   1   7      325.38      330.71      4.62 o 
   5   1   7      570.23      596.69      7.94 o 
   6   1   7       44.60       51.10      1.59 o 
   7   1   7     2689.70     2616.83     36.42 o 
   8   1   7       87.15       90.46      2.12 o 
   9   1   7       67.37       80.58      2.44 o 
  10   1   7       11.43       12.23      1.65 o 
  11   1   7       86.37       92.51      4.18 o 
  12   1   7        3.77        7.70      1.77 o 
 -11   2   7       65.05       61.20      3.66 o 
 -10   2   7      347.44      329.56     16.32 o 
  -9   2   7      278.94      270.06     10.11 o 
  -8   2   7       77.77       79.33      2.89 o 
  -7   2   7      710.20      713.87     10.44 o 
  -6   2   7       62.34       70.46      2.25 o 
  -5   2   7        8.74       11.63      1.13 o 
  -4   2   7      245.70      254.93      4.06 o 
  -3   2   7      659.06      670.37      9.21 o 
  -2   2   7     8286.34     8317.27    122.23 o 
  -1   2   7      685.11      715.22     10.22 o 
   0   2   7     1875.26     1946.96     34.78 o 
   1   2   7      123.29      129.70      2.09 o 
   2   2   7     4751.49     4614.39     64.33 o 
   3   2   7      781.12      740.85      9.63 o 
   4   2   7     1391.20     1429.15     18.26 o 
   5   2   7      335.43      318.73      4.13 o 
   6   2   7      329.95      323.75      5.12 o 
   7   2   7      413.95      386.69      6.03 o 
   8   2   7        4.72        5.83      0.92 o 
   9   2   7      150.20      141.17      3.59 o 
  10   2   7      565.23      549.49     13.03 o 
  11   2   7        0.55        1.89      1.48 o 
  12   2   7       17.55       19.93      3.75 o 
 -11   3   7       12.87       14.44      2.45 o 
 -10   3   7       14.11       18.15      2.34 o 
  -9   3   7      810.67      768.09     19.06 o 
  -8   3   7      391.21      384.25     10.30 o 
  -7   3   7      136.70      135.92      2.70 o 
  -6   3   7       46.46       44.79      1.52 o 
  -5   3   7     1788.04     1828.04     25.53 o 
  -4   3   7      184.34      162.95      2.90 o 
  -3   3   7      139.76      152.26      2.47 o 
  -2   3   7      381.26      347.54      4.44 o 
  -1   3   7     1151.98     1115.38     13.46 o 
   0   3   7     3376.96     3412.23     49.61 o 
   1   3   7       72.44       67.74      2.21 o 
   2   3   7      158.12      167.20      2.22 o 
   3   3   7     3303.69     3328.12     36.16 o 
   4   3   7     1333.75     1408.37     16.53 o 
   5   3   7      715.49      724.13      8.76 o 
   6   3   7        1.86        1.56      0.75 o 
   7   3   7     6242.54     6278.25     97.53 o 
   8   3   7       15.53       12.93      1.00 o 
   9   3   7      571.22      576.09      8.69 o 
  10   3   7       55.18       48.10      2.55 o 
  11   3   7       72.47       68.00      3.77 o 
  12   3   7        1.70        2.20      2.02 o 
 -11   4   7      521.63      545.45     14.58 o 
 -10   4   7       13.08        8.20      2.04 o 
  -9   4   7      145.41      124.40      4.68 o 
  -8   4   7      886.35      896.93     28.14 o 
  -7   4   7       16.78       16.62      1.38 o 
  -6   4   7      586.78      595.50      9.88 o 
  -5   4   7       24.71       33.33      1.26 o 
  -4   4   7     1515.36     1439.41     20.22 o 
  -3   4   7      560.55      516.77      7.60 o 
  -2   4   7      191.96      171.63      2.28 o 
  -1   4   7       96.80      129.08      2.06 o 
   0   4   7     2807.23     2878.75     32.41 o 
   1   4   7       11.06       21.24      0.71 o 
   2   4   7      116.50      131.72      1.92 o 
   3   4   7     1843.65     1801.17     20.77 o 
   4   4   7     1292.99     1267.18     14.37 o 
   5   4   7        2.93        2.45      0.59 o 
   6   4   7      118.95      118.57      2.87 o 
   7   4   7      313.50      340.10      5.94 o 
   8   4   7     1109.70     1134.70     16.33 o 
   9   4   7        0.55        1.35      0.85 o 
  10   4   7       26.18       20.04      2.34 o 
  11   4   7      132.03      138.22     15.45 o 
  12   4   7      426.64      416.64     11.64 o 
 -10   5   7      647.91      658.34     16.92 o 
  -9   5   7      715.12      715.64     29.61 o 
  -8   5   7      532.26      510.57     10.40 o 
  -7   5   7     1394.46     1380.58     30.60 o 
  -6   5   7       71.11       77.67      2.28 o 
  -5   5   7      730.44      695.66     10.44 o 
  -4   5   7      337.80      337.63      5.32 o 
  -3   5   7     1197.68     1116.00     14.39 o 
  -2   5   7        8.58       10.50      0.66 o 
  -1   5   7      428.70      406.81      5.18 o 
   0   5   7      227.86      230.69      2.96 o 
   1   5   7       22.52       22.12      1.16 o 
   2   5   7     1153.48     1174.65     13.09 o 
   3   5   7       12.56       15.25      0.88 o 
   4   5   7      407.87      403.90      5.15 o 
   5   5   7        2.74        1.19      0.62 o 
   6   5   7       89.88       87.84      2.14 o 
   7   5   7      323.65      357.62      5.69 o 
   8   5   7      249.17      228.30      8.14 o 
   9   5   7      796.61      807.19     23.03 o 
  10   5   7        0.01        1.85      1.93 o 
  11   5   7      198.08      196.98      6.64 o 
  12   5   7        2.33        2.74      2.14 o 
 -10   6   7        1.27        2.65      2.14 o 
  -9   6   7      166.27      154.18      8.66 o 
  -8   6   7      195.35      202.01      6.77 o 
  -7   6   7       58.59       55.81      2.08 o 
  -6   6   7       97.78       93.17      2.54 o 
  -5   6   7      380.60      406.99      9.37 o 
  -4   6   7      172.72      178.84      3.93 o 
  -3   6   7     1610.72     1481.54     19.00 o 
  -2   6   7      564.12      580.85      7.82 o 
  -1   6   7      118.13      109.89      1.90 o 
   0   6   7     1508.08     1514.99     18.04 o 
   1   6   7     1543.64     1597.32     19.01 o 
   2   6   7     1422.53     1393.49     16.64 o 
   3   6   7        0.40       -0.20      0.61 o 
   4   6   7       95.93      107.78      2.28 o 
   5   6   7      458.83      443.34      6.80 o 
   6   6   7      139.75      137.50      3.12 o 
   7   6   7        0.61        1.62      1.66 o 
   8   6   7      545.12      551.37     21.23 o 
   9   6   7      217.50      196.24      4.91 o 
  10   6   7     1072.20     1044.78     22.08 o 
  11   6   7       11.32       12.07      2.46 o 
  12   6   7       47.41       40.07      3.47 o 
 -10   7   7      235.20      231.34      7.75 o 
  -9   7   7       22.49       19.06      2.55 o 
  -8   7   7      276.41      257.16      5.13 o 
  -7   7   7      222.39      213.17      4.44 o 
  -6   7   7       24.36       17.11      1.31 o 
  -5   7   7       17.66       10.46      1.33 o 
  -4   7   7       26.04       26.67      1.46 o 
  -3   7   7      222.78      239.43      5.46 o 
  -2   7   7      286.66      262.54      3.98 o 
  -1   7   7      843.51      806.78      9.92 o 
   0   7   7       34.60       42.79      1.27 o 
   1   7   7     1876.84     1836.66     21.82 o 
   2   7   7      514.35      496.16      6.35 o 
   3   7   7      920.38      884.43     10.83 o 
   4   7   7     1141.49     1112.62     14.41 o 
   5   7   7       19.71       15.73      1.31 o 
   6   7   7       22.02       22.53      1.70 o 
   7   7   7        0.25       -1.39      1.22 o 
   8   7   7      144.83      148.38      6.93 o 
   9   7   7      109.80      106.25      3.35 o 
  10   7   7      309.78      329.05      9.24 o 
  11   7   7       25.16       19.79      2.75 o 
  12   7   7       97.26       93.68      4.80 o 
  -9   8   7      417.67      415.92     11.82 o 
  -8   8   7      118.96      122.71      4.09 o 
  -7   8   7       26.93       28.19      1.66 o 
  -6   8   7        5.23        7.50      1.25 o 
  -5   8   7     1245.33     1259.37     20.25 o 
  -4   8   7       71.88       73.81      2.88 o 
  -3   8   7      189.36      172.78      3.74 o 
  -2   8   7      358.84      336.12      5.43 o 
  -1   8   7      627.11      604.36      7.66 o 
   0   8   7     1293.56     1237.45     15.53 o 
   1   8   7     1574.05     1602.27     19.19 o 
   2   8   7     1405.85     1359.58     16.37 o 
   3   8   7     2261.99     2207.03     26.18 o 
   4   8   7      605.77      580.37      9.43 o 
   5   8   7      361.62      380.18      6.84 o 
   6   8   7        2.53        1.44      1.33 o 
   7   8   7       64.28       70.92      2.71 o 
   8   8   7       27.37       23.36      1.87 o 
   9   8   7       82.90       67.58      2.88 o 
  10   8   7        3.65        2.87      1.57 o 
  11   8   7       65.68       64.80      3.98 o 
  -8   9   7      131.03      128.49      3.44 o 
  -7   9   7     1006.17     1054.53     23.10 o 
  -6   9   7        2.19        2.43      1.23 o 
  -5   9   7      138.46      155.67      4.88 o 
  -4   9   7      381.62      363.17      6.72 o 
  -3   9   7      165.63      170.67      3.81 o 
  -2   9   7      339.01      314.33      5.83 o 
  -1   9   7      621.77      596.67      8.26 o 
   0   9   7      975.12      944.61     12.78 o 
   1   9   7       66.85       76.93      1.74 o 
   2   9   7      124.65      123.81      2.27 o 
   3   9   7      702.53      727.91      9.15 o 
   4   9   7      244.84      218.77      3.97 o 
   5   9   7       86.79       69.98      2.76 o 
   6   9   7      516.80      482.39     10.68 o 
   7   9   7       60.95       59.49      2.72 o 
   8   9   7     1088.12     1034.02     19.86 o 
   9   9   7      518.44      511.58     11.52 o 
  10   9   7       57.96       62.86      3.02 o 
  11   9   7       47.90       45.06      3.47 o 
  -8  10   7       16.76       21.41      1.78 o 
  -7  10   7       30.54       31.92      1.93 o 
  -6  10   7      233.38      255.90      5.32 o 
  -5  10   7       90.96       97.19      2.94 o 
  -4  10   7       20.66       21.27      1.64 o 
  -3  10   7       70.59       65.31      2.36 o 
  -2  10   7      291.38      286.18      5.53 o 
  -1  10   7       65.89       63.58      1.81 o 
   0  10   7       15.71       17.34      1.29 o 
   1  10   7      199.84      209.86      3.30 o 
   2  10   7       76.71       73.17      1.80 o 
   3  10   7      567.46      538.86      7.63 o 
   4  10   7       27.38       23.94      1.39 o 
   5  10   7       16.30       15.36      1.77 o 
   6  10   7      506.75      504.73     11.34 o 
   7  10   7      242.02      245.64      6.37 o 
   8  10   7      420.09      391.00      8.60 o 
   9  10   7       26.59       26.24      2.21 o 
  10  10   7      145.48      140.61      4.41 o 
  -7  11   7        6.26        4.01      1.49 o 
  -6  11   7       24.59       20.81      1.78 o 
  -5  11   7       48.51       51.70      3.29 o 
  -4  11   7      558.78      547.35      9.71 o 
  -3  11   7        1.59        3.01      1.29 o 
  -2  11   7       34.88       32.03      1.81 o 
  -1  11   7      174.54      178.62      3.60 o 
   0  11   7       33.81       27.34      1.37 o 
   1  11   7      240.58      250.02      4.48 o 
   2  11   7       47.48       50.12      1.72 o 
   3  11   7        8.41        7.85      1.12 o 
   4  11   7       56.30       56.45      2.03 o 
   5  11   7      545.52      559.55     11.89 o 
   6  11   7      131.44      136.16      4.10 o 
   7  11   7      394.10      408.82     13.72 o 
   8  11   7      180.84      166.34      6.95 o 
   9  11   7      120.80      131.63      8.15 o 
  10  11   7        8.10       11.91      2.19 o 
  -6  12   7      378.28      383.53      7.47 o 
  -5  12   7       14.53       11.60      1.58 o 
  -4  12   7       68.09       69.19      2.64 o 
  -3  12   7      853.67      867.91     14.68 o 
  -2  12   7        2.25       -0.36      1.25 o 
  -1  12   7      106.68      102.90      3.30 o 
   0  12   7       91.87       88.88      2.53 o 
   1  12   7      363.78      374.76      6.32 o 
   2  12   7       36.51       33.96      1.74 o 
   3  12   7      137.76      143.35      2.92 o 
   4  12   7      172.16      176.80      4.11 o 
   5  12   7      147.75      153.72      4.50 o 
   6  12   7       60.11       58.31      3.21 o 
   7  12   7       25.59       23.04      2.22 o 
   8  12   7       20.52       20.57      3.21 o 
   9  12   7      123.56      119.88      4.10 o 
  -4  13   7      148.04      170.50      4.40 o 
  -3  13   7       54.55       61.88      2.63 o 
  -2  13   7      602.31      644.94     11.36 o 
  -1  13   7      858.88      894.47     17.91 o 
   0  13   7      146.01      140.54      3.71 o 
   1  13   7      104.03      106.61      3.41 o 
   2  13   7      137.99      132.85      3.19 o 
   3  13   7        0.05        0.16      1.32 o 
   4  13   7        0.12        0.05      1.93 o 
   5  13   7       29.96       28.71      2.27 o 
   6  13   7      251.41      277.55      6.82 o 
   7  13   7       52.80       55.31      2.94 o 
   8  13   7       11.20       12.94      2.04 o 
  -3  14   7       17.32       15.02      4.04 o 
  -2  14   7        2.24        4.30      1.77 o 
  -1  14   7       15.13       20.76      2.16 o 
   0  14   7      720.69      773.95     13.35 o 
   1  14   7       21.67       26.09      1.79 o 
   2  14   7        1.33        2.52      1.31 o 
   3  14   7       86.49       83.52      2.96 o 
   4  14   7      107.02      113.07     13.00 o 
   5  14   7       18.42       16.64      3.47 o 
   6  14   7       89.91      102.54      4.00 o 
   0  15   7        0.02        1.14      2.05 o 
   1  15   7      127.80      141.00      3.99 o 
   2  15   7       60.87       60.97      2.47 o 
   3  15   7        5.82        6.17      1.94 o 
  -4 -14   8       31.40       31.54      2.49 o 
  -3 -14   8       66.99       68.97      2.84 o 
  -2 -14   8      407.15      425.47     10.92 o 
  -1 -14   8       93.99      104.39      3.08 o 
   0 -14   8       16.78       17.57      1.63 o 
   1 -14   8      500.34      554.75     11.23 o 
  -6 -13   8      503.84      510.98     11.79 o 
  -5 -13   8       49.29       55.74      2.99 o 
  -4 -13   8      158.35      149.96      4.50 o 
  -3 -13   8       31.78       33.44      2.39 o 
  -2 -13   8       67.19       54.81      2.16 o 
  -1 -13   8      535.95      552.73     12.49 o 
   0 -13   8       30.00       26.94      1.70 o 
   1 -13   8       11.71       11.11      1.45 o 
   2 -13   8        1.29       -0.44      1.34 o 
   3 -13   8       68.43       68.95      2.82 o 
   4 -13   8       29.56       32.61      2.12 o 
  -7 -12   8      181.47      186.07      5.16 o 
  -6 -12   8      209.78      214.41      4.80 o 
  -5 -12   8       23.90       24.22      2.05 o 
  -4 -12   8       56.20       55.15      2.86 o 
  -3 -12   8       31.85       27.82      2.20 o 
  -2 -12   8        1.01        2.01      1.15 o 
  -1 -12   8      167.09      173.53      4.28 o 
   0 -12   8      156.69      151.23      4.11 o 
   1 -12   8      262.72      262.22      5.38 o 
   2 -12   8        7.70        7.74      1.52 o 
   3 -12   8       11.41        5.62      1.31 o 
   4 -12   8      159.49      152.06      5.79 o 
   5 -12   8       16.72       15.33      1.86 o 
  -8 -11   8       96.45       98.86      5.06 o 
  -7 -11   8      114.09      120.85      4.87 o 
  -6 -11   8       42.38       39.98      2.09 o 
  -5 -11   8      104.95      108.17      3.17 o 
  -4 -11   8        1.27       -0.09      1.04 o 
  -3 -11   8      525.31      526.94     12.63 o 
  -2 -11   8        0.40        1.40      1.06 o 
  -1 -11   8      211.16      218.47      4.11 o 
   0 -11   8       93.99       90.79      2.96 o 
   1 -11   8       20.25       17.01      1.39 o 
   2 -11   8      359.65      385.07      6.32 o 
   3 -11   8      334.45      336.95      5.85 o 
   4 -11   8      273.26      294.27      5.63 o 
   5 -11   8      138.28      139.00      4.22 o 
   6 -11   8      383.57      398.19      7.49 o 
   7 -11   8       64.04       76.93      2.84 o 
  -9 -10   8       46.53       50.46      4.54 o 
  -8 -10   8      308.82      319.87      7.33 o 
  -7 -10   8       14.37       12.35      1.82 o 
  -6 -10   8      208.25      198.81      4.40 o 
  -5 -10   8       64.95       69.29      2.42 o 
  -4 -10   8      242.71      249.54      6.06 o 
  -3 -10   8      157.13      164.35      2.99 o 
  -2 -10   8      259.95      264.02      4.60 o 
  -1 -10   8      341.37      359.15      5.84 o 
   0 -10   8      476.01      488.31      7.57 o 
   1 -10   8       42.56       44.24      1.70 o 
   2 -10   8       91.87       85.20      2.29 o 
   3 -10   8      161.45      151.39      4.48 o 
   4 -10   8      343.35      328.51      5.64 o 
   5 -10   8      131.89      131.04      3.06 o 
   6 -10   8       35.74       41.45      2.05 o 
   7 -10   8      663.72      700.72     12.03 o 
   8 -10   8        2.47        3.34      1.34 o 
 -10  -9   8      122.98      127.37      6.07 o 
  -9  -9   8      437.79      461.94     10.66 o 
  -8  -9   8        3.85        5.30      1.61 o 
  -7  -9   8     1146.98     1137.02     21.39 o 
  -6  -9   8      632.59      611.32     15.69 o 
  -5  -9   8        0.21        2.34      1.06 o 
  -4  -9   8      971.40      929.48     18.16 o 
  -3  -9   8      583.24      617.21      9.68 o 
  -2  -9   8      593.50      560.99      7.70 o 
  -1  -9   8      664.73      670.21      9.89 o 
   0  -9   8      317.61      306.67      5.06 o 
   1  -9   8       50.33       53.18      2.25 o 
   2  -9   8        5.71        7.10      0.95 o 
   3  -9   8      350.80      355.20      5.86 o 
   4  -9   8       24.92       26.18      1.63 o 
   5  -9   8       44.84       43.78      1.76 o 
   6  -9   8       35.51       38.21      2.13 o 
   7  -9   8       12.67       10.46      1.49 o 
   8  -9   8      103.91      107.78      3.15 o 
 -10  -8   8        9.11        9.23      2.34 o 
  -9  -8   8      228.20      214.56      5.42 o 
  -8  -8   8      138.89      144.07      4.85 o 
  -7  -8   8      171.30      176.85      4.58 o 
  -6  -8   8       37.75       36.93      2.05 o 
  -5  -8   8      569.41      534.92     10.72 o 
  -4  -8   8      571.57      569.17      8.68 o 
  -3  -8   8      214.89      194.74      3.24 o 
  -2  -8   8       73.26       71.98      2.17 o 
  -1  -8   8       41.30       35.78      1.55 o 
   0  -8   8     1450.56     1435.67     20.04 o 
   1  -8   8       90.23      108.45      2.50 o 
   2  -8   8      489.16      499.25      6.95 o 
   3  -8   8     1010.45     1010.82     14.40 o 
   4  -8   8      869.28      848.26     12.59 o 
   5  -8   8       49.55       54.50      1.92 o 
   6  -8   8        7.58        4.90      1.20 o 
   7  -8   8      132.25      125.76      3.71 o 
   8  -8   8      109.05      116.47      3.84 o 
   9  -8   8       19.04       17.62      1.58 o 
 -11  -7   8      172.03      171.87      6.13 o 
 -10  -7   8      136.58      133.85      5.92 o 
  -9  -7   8       26.49       26.17      2.27 o 
  -8  -7   8      488.18      475.28      9.71 o 
  -7  -7   8      138.21      153.56      4.15 o 
  -6  -7   8       54.46       52.85      2.38 o 
  -5  -7   8       59.37       59.26      2.08 o 
  -4  -7   8        8.83       10.93      0.91 o 
  -3  -7   8       29.66       30.21      1.19 o 
  -2  -7   8      637.33      581.73      7.80 o 
  -1  -7   8      601.04      606.26      7.53 o 
   0  -7   8      356.18      317.92      4.29 o 
   1  -7   8      608.50      537.19      7.33 o 
   2  -7   8      571.20      547.68      7.46 o 
   3  -7   8       99.52      115.04      2.29 o 
   4  -7   8      211.25      226.55      3.70 o 
   5  -7   8      297.95      276.76      4.74 o 
   6  -7   8       21.16       25.65      1.52 o 
   7  -7   8      296.44      310.79      5.86 o 
   8  -7   8       30.10       31.66      2.17 o 
   9  -7   8      146.74      141.44      7.17 o 
  10  -7   8        4.49        9.07      2.34 o 
 -11  -6   8      373.21      390.62     10.82 o 
 -10  -6   8      144.63      126.46      9.96 o 
  -9  -6   8      524.94      556.11     14.00 o 
  -8  -6   8      811.44      775.14     15.68 o 
  -7  -6   8       12.44        4.37      1.27 o 
  -6  -6   8      428.55      414.45      8.98 o 
  -5  -6   8      404.21      382.70      7.80 o 
  -4  -6   8        3.62        7.31      0.86 o 
  -3  -6   8      166.44      151.24      2.57 o 
  -2  -6   8        2.62        3.52      0.68 o 
  -1  -6   8      402.22      413.60      5.28 o 
   0  -6   8      128.54      121.53      2.03 o 
   1  -6   8      974.19      918.94     11.06 o 
   2  -6   8      112.34      117.94      2.24 o 
   3  -6   8     2502.15     2348.10     29.59 o 
   4  -6   8      358.67      399.17      6.03 o 
   5  -6   8      247.51      211.54      4.24 o 
   6  -6   8      245.13      211.94      4.29 o 
   7  -6   8      323.14      320.16      6.55 o 
   8  -6   8      684.08      676.55     17.93 o 
   9  -6   8      323.95      344.17      6.39 o 
  10  -6   8       12.42       13.84      4.77 o 
 -11  -5   8        0.57        2.02      2.31 o 
 -10  -5   8        3.62        4.74      2.01 o 
  -9  -5   8       75.01       61.87      3.37 o 
  -8  -5   8     1256.69     1200.77     22.22 o 
  -7  -5   8      203.42      187.68      4.53 o 
  -6  -5   8      344.42      302.07      6.39 o 
  -5  -5   8       33.13       30.51      1.65 o 
  -4  -5   8     1397.37     1419.55     19.89 o 
  -3  -5   8       12.78       16.71      0.73 o 
  -2  -5   8        5.25        3.07      0.61 o 
  -1  -5   8     1181.35     1221.90     14.48 o 
   0  -5   8      989.98      996.62     11.88 o 
   1  -5   8     1967.58     1984.20     23.20 o 
   2  -5   8      216.92      211.20      2.99 o 
   3  -5   8       85.04       89.82      2.39 o 
   4  -5   8     2788.71     2577.22     30.27 o 
   5  -5   8      214.59      187.97      3.82 o 
   6  -5   8      317.98      293.56      7.21 o 
   7  -5   8       60.71       62.72      2.71 o 
   8  -5   8      215.16      206.39      5.92 o 
   9  -5   8      519.43      526.66      9.13 o 
  10  -5   8       18.15       20.26      2.55 o 
  11  -5   8      133.03      134.77      5.41 o 
 -11  -4   8       62.73       67.26      3.98 o 
 -10  -4   8       46.89       46.64      3.16 o 
  -9  -4   8       39.93       37.09      2.75 o 
  -8  -4   8       78.15       76.61      4.21 o 
  -7  -4   8     2116.75     2096.11     45.70 o 
  -6  -4   8      730.86      732.53     15.10 o 
  -5  -4   8      494.65      512.73     10.00 o 
  -4  -4   8      841.79      889.65     14.73 o 
  -3  -4   8     5218.44     5145.05     59.00 o 
  -2  -4   8      287.98      277.08      3.63 o 
  -1  -4   8      800.03      790.19      9.51 o 
   0  -4   8      960.09     1115.89     13.22 o 
   1  -4   8     1449.64     1388.36     16.35 o 
   2  -4   8     1193.71     1219.38     14.41 o 
   3  -4   8      164.68      156.16      2.37 o 
   4  -4   8      481.99      488.49      5.77 o 
   5  -4   8      362.41      362.89      6.34 o 
   6  -4   8       45.28       48.88      2.46 o 
   7  -4   8      213.09      205.79      4.25 o 
   8  -4   8       68.14       62.97      2.13 o 
   9  -4   8      816.20      782.21     18.55 o 
  10  -4   8       22.17       20.97      2.66 o 
  11  -4   8        2.45        4.04      2.60 o 
 -11  -3   8        5.21        7.79      2.60 o 
 -10  -3   8      509.08      525.82     17.47 o 
  -9  -3   8      331.47      331.29      8.99 o 
  -8  -3   8      389.30      366.40     13.72 o 
  -7  -3   8      174.54      183.41      4.36 o 
  -6  -3   8     1228.50     1179.54     21.61 o 
  -5  -3   8      121.08      116.21      3.20 o 
  -4  -3   8      357.47      338.25      5.23 o 
  -3  -3   8      880.62      902.66     12.30 o 
  -2  -3   8     4438.29     4522.11     54.14 o 
  -1  -3   8        4.47        8.01      0.67 o 
   0  -3   8      520.89      568.46      6.96 o 
   1  -3   8      543.92      535.25      7.23 o 
   2  -3   8     1796.55     1976.52     24.29 o 
   3  -3   8        8.96       14.92      0.72 o 
   4  -3   8      505.59      454.91      5.88 o 
   5  -3   8      531.83      510.60      7.58 o 
   6  -3   8        8.96        6.19      0.98 o 
   7  -3   8      460.06      430.32     12.63 o 
   8  -3   8        6.26        5.50      1.67 o 
   9  -3   8       34.32       32.78      2.38 o 
  10  -3   8      393.85      396.25     10.82 o 
  11  -3   8       11.04        9.05      2.25 o 
 -11  -2   8        1.53        1.14      1.93 o 
 -10  -2   8        8.13        8.17      3.18 o 
  -9  -2   8      687.42      686.63     16.75 o 
  -8  -2   8        0.00       -1.91      1.74 o 
  -7  -2   8      181.72      190.77      4.53 o 
  -6  -2   8       69.39       69.77      2.08 o 
  -5  -2   8      538.55      513.46      9.83 o 
  -4  -2   8       43.00       39.46      1.36 o 
  -3  -2   8      791.55      797.44      9.55 o 
  -2  -2   8      350.70      372.35      4.67 o 
  -1  -2   8     1115.42     1100.34     13.71 o 
   0  -2   8     2285.07     2298.24     24.90 o 
   1  -2   8        0.12        0.53      0.46 o 
   2  -2   8        9.37       10.01      0.97 o 
   3  -2   8     3187.42     3091.96     35.79 o 
   4  -2   8      792.39      821.00     12.59 o 
   5  -2   8       56.41       61.78      1.67 o 
   6  -2   8       25.48       29.61      1.69 o 
   7  -2   8      617.50      646.34     10.62 o 
   8  -2   8       53.20       57.34      1.96 o 
   9  -2   8      206.33      202.97      4.08 o 
  10  -2   8      170.59      163.31      5.61 o 
  11  -2   8       27.35       28.36      2.75 o 
  12  -2   8      102.72       97.29      4.59 o 
 -11  -1   8       57.81       62.97      3.66 o 
 -10  -1   8       76.15       82.54      3.28 o 
  -9  -1   8      280.42      272.41      6.44 o 
  -8  -1   8      926.98      933.64     15.33 o 
  -7  -1   8       62.81       73.93      2.14 o 
  -6  -1   8        9.22       12.32      1.08 o 
  -5  -1   8        5.59        9.68      0.97 o 
  -4  -1   8      402.38      367.78      5.59 o 
  -3  -1   8      202.38      189.68      2.69 o 
  -2  -1   8     4900.03     4698.09     53.84 o 
  -1  -1   8        2.26        7.75      0.93 o 
   0  -1   8       14.08        7.08      0.75 o 
   1  -1   8      118.16      116.62      2.72 o 
   2  -1   8       21.91       27.59      1.10 o 
   3  -1   8      131.45      148.54      3.15 o 
   4  -1   8      640.16      622.57      8.20 o 
   5  -1   8       41.68       67.64      1.62 o 
   6  -1   8      840.07      833.89     11.04 o 
   7  -1   8     1177.75     1134.64     16.51 o 
   8  -1   8     1027.17      995.81     14.28 o 
   9  -1   8      189.60      186.66      4.54 o 
  10  -1   8      863.91      848.52     27.87 o 
  11  -1   8      199.71      189.04      6.33 o 
  12  -1   8        7.07       10.33      5.05 o 
 -11   0   8        5.44        9.90      2.14 o 
 -10   0   8       57.70       51.52      3.27 o 
  -9   0   8      823.16      761.67     15.14 o 
  -8   0   8       83.15       76.44      2.32 o 
  -7   0   8      664.06      650.20     10.93 o 
  -6   0   8       77.72       87.17      2.33 o 
  -5   0   8      431.91      433.40      7.45 o 
  -4   0   8       51.49       32.88      1.82 o 
  -3   0   8      563.74      569.23      7.53 o 
  -2   0   8     1337.25     1393.19     23.55 o 
  -1   0   8     1564.20     1591.80     22.17 o 
   0   0   8     1189.86     1185.53     14.46 o 
   1   0   8        1.75        1.98      0.49 o 
   2   0   8        0.76        1.07      0.56 o 
   3   0   8     7888.38     7732.85     96.54 o 
   4   0   8      480.38      486.64      7.32 o 
   5   0   8     1139.93     1120.70     16.90 o 
   6   0   8       58.23       64.23      1.88 o 
   7   0   8       41.29       36.92      1.42 o 
   8   0   8        0.00       -0.02      0.82 o 
   9   0   8       32.83       29.02      1.29 o 
  10   0   8       17.87       17.07      1.94 o 
  11   0   8      166.17      153.67      5.78 o 
  12   0   8        2.64        2.46      2.04 o 
 -11   1   8       57.13       58.92      5.20 o 
 -10   1   8       17.07       27.44      4.04 o 
  -9   1   8      200.55      208.07      5.15 o 
  -8   1   8     1929.76     1903.31     30.29 o 
  -7   1   8      812.83      828.40     13.71 o 
  -6   1   8      266.31      251.87      4.78 o 
  -5   1   8      572.03      647.13     10.74 o 
  -4   1   8     3467.15     3411.84     47.03 o 
  -3   1   8      279.87      322.18      4.50 o 
  -2   1   8     1405.05     1499.17     24.43 o 
  -1   1   8        0.67        4.24      0.50 o 
   0   1   8      385.78      452.03      5.79 o 
   1   1   8      396.58      394.66      5.70 o 
   2   1   8      744.36      786.73     11.59 o 
   3   1   8        0.66        2.43      0.73 o 
   4   1   8     2469.66     2446.86     30.93 o 
   5   1   8      155.11      135.86      2.60 o 
   6   1   8      250.14      253.69      4.23 o 
   7   1   8        1.28        1.77      0.82 o 
   8   1   8     1692.23     1684.05     23.81 o 
   9   1   8        0.47       -0.84      0.83 o 
  10   1   8       74.19       72.47      3.05 o 
  11   1   8      147.97      155.09      5.61 o 
  12   1   8      312.60      316.89      7.73 o 
 -11   2   8        2.14        0.29      2.60 o 
 -10   2   8        0.53       -0.43      1.63 o 
  -9   2   8       61.36       51.07      3.16 o 
  -8   2   8      510.77      515.45      8.95 o 
  -7   2   8        9.22        6.25      0.91 o 
  -6   2   8       19.42       21.15      1.32 o 
  -5   2   8      423.53      438.67      7.56 o 
  -4   2   8      623.61      639.05     10.59 o 
  -3   2   8     3529.77     3449.55     43.26 o 
  -2   2   8      214.42      220.44      3.02 o 
  -1   2   8     1754.96     1814.52     25.35 o 
   0   2   8     2747.42     2782.47     35.16 o 
   1   2   8     2060.67     2063.05     30.83 o 
   2   2   8       32.33       33.58      0.96 o 
   3   2   8      181.77      187.21      3.16 o 
   4   2   8      552.72      501.86      6.80 o 
   5   2   8       35.18       36.02      1.15 o 
   6   2   8      162.73      184.44      3.29 o 
   7   2   8      153.28      155.45      3.00 o 
   8   2   8        7.18        6.07      0.95 o 
   9   2   8     1294.38     1286.92     23.68 o 
  10   2   8      157.83      149.60      4.39 o 
  11   2   8       29.52       25.38      2.10 o 
  12   2   8        0.67        1.73      3.18 o 
 -11   3   8       11.62       15.90      2.45 o 
 -10   3   8       60.48       57.49      5.05 o 
  -9   3   8       28.88       29.43      2.63 o 
  -8   3   8      167.63      166.77      4.29 o 
  -7   3   8     1064.45     1066.90     15.30 o 
  -6   3   8      362.64      353.36      5.56 o 
  -5   3   8        8.52        8.23      0.91 o 
  -4   3   8      500.97      461.03      7.85 o 
  -3   3   8     2312.48     2223.06     31.23 o 
  -2   3   8      109.47       77.01      1.89 o 
  -1   3   8        0.00        0.50      0.46 o 
   0   3   8     5267.15     5458.30     74.16 o 
   1   3   8      643.00      667.71     11.28 o 
   2   3   8       48.32       67.85      1.87 o 
   3   3   8     1649.66     1788.97     20.82 o 
   4   3   8        2.45        2.45      0.61 o 
   5   3   8      280.66      328.22      4.34 o 
   6   3   8      588.12      540.86      8.16 o 
   7   3   8     1436.90     1426.42     22.87 o 
   8   3   8        2.44        4.31      0.91 o 
   9   3   8        8.03        8.81      1.03 o 
  10   3   8      506.15      525.17     20.27 o 
  11   3   8        1.42       -0.47      1.93 o 
  12   3   8       56.81       55.56      3.66 o 
 -11   4   8       74.63       80.87      4.39 o 
 -10   4   8      213.11      214.86      7.14 o 
  -9   4   8      219.78      228.93      7.23 o 
  -8   4   8      117.11      116.55      3.47 o 
  -7   4   8       53.67       50.63      2.01 o 
  -6   4   8       87.08       91.68      2.19 o 
  -5   4   8        1.00        0.02      0.78 o 
  -4   4   8      382.54      389.56      6.00 o 
  -3   4   8      596.39      570.57     10.14 o 
  -2   4   8      283.97      254.05      3.78 o 
  -1   4   8      738.29      719.81      8.18 o 
   0   4   8        8.10       11.45      0.81 o 
   1   4   8      738.67      713.57      8.34 o 
   2   4   8      576.18      568.25      7.22 o 
   3   4   8     2610.26     2512.05     29.09 o 
   4   4   8      760.10      765.94      9.27 o 
   5   4   8       63.65       90.79      1.75 o 
   6   4   8        4.31        9.84      0.93 o 
   7   4   8      383.17      403.91      6.33 o 
   8   4   8      372.01      397.02      6.27 o 
   9   4   8     2005.68     1937.31     31.47 o 
  10   4   8        1.01        1.59      1.84 o 
  11   4   8        7.91        4.77      2.04 o 
  12   4   8       38.13       34.48      3.16 o 
 -10   5   8       77.19       74.33      4.18 o 
  -9   5   8      905.21      938.06     23.13 o 
  -8   5   8      271.69      282.91      7.11 o 
  -7   5   8      812.96      813.48     13.37 o 
  -6   5   8       17.81       19.15      1.63 o 
  -5   5   8       25.89       31.84      1.29 o 
  -4   5   8       14.85       20.54      1.16 o 
  -3   5   8      250.40      269.01      3.99 o 
  -2   5   8      110.31      103.46      2.02 o 
  -1   5   8      852.30      836.31      9.45 o 
   0   5   8       53.32       64.50      1.31 o 
   1   5   8      493.52      494.63      5.81 o 
   2   5   8     1404.24     1414.19     15.67 o 
   3   5   8      974.87      965.86     11.54 o 
   4   5   8      649.95      595.90      8.39 o 
   5   5   8       34.65       19.88      0.96 o 
   6   5   8       13.61        9.05      0.97 o 
   7   5   8        0.24        0.58      0.81 o 
   8   5   8      356.10      345.39      9.76 o 
   9   5   8      294.18      300.20      6.74 o 
  10   5   8        1.18        3.23      1.78 o 
  11   5   8       16.40       15.02      2.45 o 
  12   5   8        0.71        2.46      2.46 o 
 -10   6   8        2.72        1.16      2.04 o 
  -9   6   8        5.32        4.72      2.14 o 
  -8   6   8      464.08      457.00     13.53 o 
  -7   6   8       15.59       13.47      1.37 o 
  -6   6   8      453.87      410.76      7.33 o 
  -5   6   8      303.86      317.44      5.82 o 
  -4   6   8      340.78      355.40      5.67 o 
  -3   6   8      150.29      157.15      2.96 o 
  -2   6   8       83.35       76.06      1.75 o 
  -1   6   8      553.39      538.04      7.32 o 
   0   6   8      366.84      341.98      4.53 o 
   1   6   8     1365.32     1327.59     15.91 o 
   2   6   8      742.10      745.85      8.56 o 
   3   6   8     1782.32     1782.72     20.87 o 
   4   6   8     1094.82     1046.03     18.61 o 
   5   6   8      454.24      461.27      7.12 o 
   6   6   8      289.54      263.60      4.50 o 
   7   6   8      503.59      514.16     10.13 o 
   8   6   8      354.03      369.43      7.98 o 
   9   6   8      317.17      314.29      7.02 o 
  10   6   8       75.40       70.06      3.02 o 
  11   6   8       20.03       19.35      2.75 o 
  12   6   8      114.63      108.92      5.11 o 
  -9   7   8      423.62      401.83     13.86 o 
  -8   7   8      163.84      162.30      3.79 o 
  -7   7   8      458.62      456.13      8.12 o 
  -6   7   8      886.80      848.15     17.68 o 
  -5   7   8       69.32       57.21      2.18 o 
  -4   7   8      312.00      303.12      5.72 o 
  -3   7   8      114.90      113.16      2.23 o 
  -2   7   8       19.57       22.08      1.05 o 
  -1   7   8      285.00      266.39      4.06 o 
   0   7   8      253.74      242.81      4.37 o 
   1   7   8     1113.15     1126.67     13.65 o 
   2   7   8      164.34      186.75      2.88 o 
   3   7   8       51.82       45.18      1.52 o 
   4   7   8       35.59       23.75      1.16 o 
   5   7   8      177.19      160.85      2.86 o 
   6   7   8       30.70       36.28      1.99 o 
   7   7   8        0.53        0.52      1.44 o 
   8   7   8     1141.28     1123.90     21.35 o 
   9   7   8      322.71      307.47      6.97 o 
  10   7   8      487.87      474.71     10.07 o 
  11   7   8        7.03        3.34      2.89 o 
  -9   8   8        1.59        0.25      2.14 o 
  -8   8   8      602.77      625.24     12.51 o 
  -7   8   8      151.31      148.48      3.67 o 
  -6   8   8       82.21       79.63      2.68 o 
  -5   8   8      439.15      414.91     10.05 o 
  -4   8   8      292.74      273.44      5.32 o 
  -3   8   8       85.62       93.97      2.62 o 
  -2   8   8      353.84      335.66      5.49 o 
  -1   8   8      112.48      109.15      2.23 o 
   0   8   8      171.53      164.89      3.86 o 
   1   8   8      679.10      677.53      8.52 o 
   2   8   8      246.82      256.41      3.72 o 
   3   8   8      453.41      453.05      8.07 o 
   4   8   8      692.30      719.27      9.67 o 
   5   8   8      236.75      212.13      4.36 o 
   6   8   8       69.06       58.48      3.37 o 
   7   8   8      864.75      827.48     16.08 o 
   8   8   8      217.23      238.09      6.91 o 
   9   8   8      356.39      342.74      7.69 o 
  10   8   8       28.73       28.46      2.16 o 
  11   8   8       96.87       85.48      4.59 o 
  -8   9   8       55.80       51.83      2.37 o 
  -7   9   8       37.91       31.17      1.88 o 
  -6   9   8      143.25      139.72      3.56 o 
  -5   9   8       21.03       21.78      1.83 o 
  -4   9   8       65.42       69.19      2.39 o 
  -3   9   8      786.34      790.07     13.24 o 
  -2   9   8      306.84      304.28      5.62 o 
  -1   9   8       39.84       40.92      1.98 o 
   0   9   8     1873.99     1854.98     22.20 o 
   1   9   8      307.80      297.96      4.57 o 
   2   9   8       50.35       57.07      1.58 o 
   3   9   8      112.67      107.23      2.27 o 
   4   9   8       88.69       69.71      2.16 o 
   5   9   8        3.97        7.01      1.82 o 
   6   9   8      612.40      589.54     17.78 o 
   7   9   8      821.42      808.66     15.87 o 
   8   9   8      188.76      196.08      5.20 o 
   9   9   8      524.16      525.46     16.70 o 
  10   9   8      153.67      164.71      8.05 o 
  11   9   8       47.15       44.11      4.04 o 
  -7  10   8        0.29        2.65      1.35 o 
  -6  10   8       13.13       12.31      1.75 o 
  -5  10   8      325.28      334.82      6.47 o 
  -4  10   8      180.48      177.34      4.06 o 
  -3  10   8       12.59       15.01      1.42 o 
  -2  10   8      384.99      382.28      7.88 o 
  -1  10   8      873.50      848.49     13.79 o 
   0  10   8       11.75       14.43      1.15 o 
   1  10   8     1584.89     1602.20     19.33 o 
   2  10   8      279.73      287.83      4.20 o 
   3  10   8        3.74        2.00      1.07 o 
   4  10   8       55.95       50.90      1.93 o 
   5  10   8       77.52       81.38      3.09 o 
   6  10   8      132.89      132.99      4.05 o 
   7  10   8      124.37      126.20      4.00 o 
   8  10   8       53.79       50.45      2.78 o 
   9  10   8      201.55      206.25      5.48 o 
  10  10   8       17.68       21.30      2.21 o 
  -6  11   8      489.11      518.37      9.49 o 
  -5  11   8        0.35        2.57      1.32 o 
  -4  11   8       52.67       60.59      3.46 o 
  -3  11   8       11.72       11.03      1.49 o 
  -2  11   8        0.07        1.13      1.33 o 
  -1  11   8       15.94       17.34      1.36 o 
   0  11   8      885.66      943.77     13.89 o 
   1  11   8       34.50       39.25      1.56 o 
   2  11   8       97.08      110.03      2.49 o 
   3  11   8      513.32      537.55      8.38 o 
   4  11   8      554.10      543.91      8.49 o 
   5  11   8       13.78       14.09      2.30 o 
   6  11   8      806.26      768.06     16.46 o 
   7  11   8      313.13      332.70      8.09 o 
   8  11   8      283.75      284.13      8.49 o 
   9  11   8       30.03       34.11      2.44 o 
  -5  12   8       11.01       10.14      1.57 o 
  -4  12   8       98.08       93.50      3.06 o 
  -3  12   8       41.15       45.07      2.22 o 
  -2  12   8        4.69        5.37      1.42 o 
  -1  12   8        0.90       -0.42      1.17 o 
   0  12   8      147.91      152.38      3.81 o 
   1  12   8      425.23      438.31      7.22 o 
   2  12   8      100.07      109.22      2.81 o 
   3  12   8       55.41       63.25      2.74 o 
   4  12   8      392.10      415.33      7.68 o 
   5  12   8      360.55      387.66      9.04 o 
   6  12   8       67.45       70.07      3.22 o 
   7  12   8      186.49      214.95      5.70 o 
   8  12   8      285.08      279.73      6.87 o 
  -4  13   8       71.60       75.23      2.90 o 
  -3  13   8       41.96       34.70      2.08 o 
  -2  13   8      538.79      597.26     16.13 o 
  -1  13   8        6.69        5.02      1.70 o 
   0  13   8      449.74      471.75      8.71 o 
   1  13   8       96.57      109.30      4.00 o 
   2  13   8        0.15       -1.93      1.29 o 
   3  13   8       21.69       22.45      1.79 o 
   4  13   8        0.02        0.72      2.04 o 
   5  13   8        0.30        0.04      1.70 o 
   6  13   8      318.71      326.07      7.76 o 
   7  13   8      187.94      206.18      5.77 o 
  -2  14   8       30.92       35.28      4.03 o 
  -1  14   8      244.73      251.22      6.53 o 
   0  14   8        3.91        2.43      1.81 o 
   1  14   8       92.92       88.14      3.12 o 
   2  14   8       99.91      114.53      3.46 o 
   3  14   8      131.91      150.21      4.04 o 
   4  14   8       31.66       31.26      3.06 o 
   5  14   8       49.56       50.67      3.57 o 
   6  14   8      167.98      182.64      6.64 o 
  -2 -14   9       20.49       20.69      1.90 o 
  -1 -14   9        0.46        0.78      1.37 o 
   0 -14   9       20.39       25.19      1.80 o 
  -5 -13   9      194.35      203.95      5.61 o 
  -4 -13   9        0.75       -2.75      2.01 o 
  -3 -13   9        0.05       -1.65      1.44 o 
  -2 -13   9      579.70      608.53     10.69 o 
  -1 -13   9       19.56       16.77      1.54 o 
   0 -13   9       12.61       10.86      1.44 o 
   1 -13   9      372.33      376.36      6.48 o 
   2 -13   9        0.04        1.33      1.41 o 
   3 -13   9       35.62       45.99      2.46 o 
  -7 -12   9       14.46       10.94      1.99 o 
  -6 -12   9      130.92      141.71      4.38 o 
  -5 -12   9       12.16       12.63      1.93 o 
  -4 -12   9      345.82      368.70      8.27 o 
  -3 -12   9       33.34       28.31      2.15 o 
  -2 -12   9      110.10      118.14      2.95 o 
  -1 -12   9        6.32        6.00      1.31 o 
   0 -12   9      696.65      749.59     13.28 o 
   1 -12   9      196.76      195.11      3.95 o 
   2 -12   9      213.56      232.28      4.98 o 
   3 -12   9      265.61      274.52      5.15 o 
   4 -12   9        0.27       -0.21      1.34 o 
   5 -12   9       13.46       18.10      2.27 o 
  -8 -11   9      584.42      604.52     12.44 o 
  -7 -11   9       25.15       24.27      2.22 o 
  -6 -11   9       13.07       11.24      2.05 o 
  -5 -11   9        7.06        6.39      1.36 o 
  -4 -11   9      207.73      204.51      4.51 o 
  -3 -11   9      397.25      390.41      7.18 o 
  -2 -11   9      900.32      883.91     12.96 o 
  -1 -11   9      401.80      385.63      6.35 o 
   0 -11   9       91.44       84.59      2.42 o 
   1 -11   9      425.96      425.26      6.87 o 
   2 -11   9       53.05       56.56      2.05 o 
   3 -11   9      177.73      172.05      4.00 o 
   4 -11   9      580.04      585.68     12.69 o 
   5 -11   9      360.10      361.21      6.96 o 
   6 -11   9       53.15       53.69      2.46 o 
  -9 -10   9      145.91      155.71      4.70 o 
  -8 -10   9      142.56      134.10      7.20 o 
  -7 -10   9       23.94       22.99      2.11 o 
  -6 -10   9       55.38       59.20      2.78 o 
  -5 -10   9      206.59      203.55      5.48 o 
  -4 -10   9       18.18       15.32      1.28 o 
  -3 -10   9      512.30      498.54      7.75 o 
  -2 -10   9      107.67      115.45      2.71 o 
  -1 -10   9       20.81       24.46      1.44 o 
   0 -10   9      144.68      167.97      3.36 o 
   1 -10   9       72.99       70.46      2.14 o 
   2 -10   9      314.94      326.09      5.47 o 
   3 -10   9      600.44      596.95     11.92 o 
   4 -10   9        0.31       -0.10      1.25 o 
   5 -10   9       25.27       22.43      1.67 o 
   6 -10   9      181.91      172.83      4.14 o 
   7 -10   9        3.75        5.71      1.43 o 
  -9  -9   9      154.85      166.20      4.70 o 
  -8  -9   9       19.82       15.79      3.11 o 
  -7  -9   9      211.49      204.86      5.22 o 
  -6  -9   9      122.74      124.89      3.78 o 
  -5  -9   9        5.69        2.27      1.78 o 
  -4  -9   9        4.96        9.50      1.12 o 
  -3  -9   9      485.13      472.76      8.45 o 
  -2  -9   9        3.92        5.60      0.96 o 
  -1  -9   9       77.51       92.47      2.57 o 
   0  -9   9      209.02      226.18      4.08 o 
   1  -9   9       70.00       60.64      1.96 o 
   2  -9   9      143.24      131.93      2.59 o 
   3  -9   9      131.86      132.00      2.86 o 
   4  -9   9      560.47      576.06      9.02 o 
   5  -9   9      113.59      114.06      3.09 o 
   6  -9   9       84.35       83.36      2.69 o 
   7  -9   9      232.51      230.01      4.92 o 
   8  -9   9       10.80       13.49      1.56 o 
 -10  -8   9       39.61       34.07      3.16 o 
  -9  -8   9        3.55        3.13      1.48 o 
  -8  -8   9      547.35      548.65     12.69 o 
  -7  -8   9      159.71      161.35      4.38 o 
  -6  -8   9      243.51      236.46      5.65 o 
  -5  -8   9       86.05       81.09      2.83 o 
  -4  -8   9      564.50      550.52      8.95 o 
  -3  -8   9     1486.83     1428.82     18.31 o 
  -2  -8   9      839.02      817.28     10.79 o 
  -1  -8   9      319.20      327.46      4.83 o 
   0  -8   9        1.85        2.06      0.96 o 
   1  -8   9      994.99     1018.77     13.33 o 
   2  -8   9        8.22        9.00      0.95 o 
   3  -8   9      162.62      169.41      3.04 o 
   4  -8   9      507.33      476.02      6.86 o 
   5  -8   9      560.11      540.66      9.33 o 
   6  -8   9       78.83       71.87      3.25 o 
   7  -8   9        0.39        1.91      1.20 o 
   8  -8   9       47.07       50.42      2.54 o 
   9  -8   9      327.40      345.53      7.96 o 
 -10  -7   9      385.62      401.95     17.91 o 
  -9  -7   9        0.66        1.77      1.51 o 
  -8  -7   9        5.23        2.02      1.38 o 
  -7  -7   9      885.85      854.27     16.33 o 
  -6  -7   9      614.73      571.60     11.27 o 
  -5  -7   9       51.54       40.83      2.11 o 
  -4  -7   9       22.38       17.52      1.17 o 
  -3  -7   9      396.13      383.08      5.96 o 
  -2  -7   9     1056.10      986.78     12.83 o 
  -1  -7   9      353.70      375.62      5.36 o 
   0  -7   9       38.64       33.37      1.18 o 
   1  -7   9      200.15      226.59      3.92 o 
   2  -7   9      346.85      330.10      4.87 o 
   3  -7   9       62.52       49.47      1.65 o 
   4  -7   9      955.44      922.36     13.97 o 
   5  -7   9      252.23      255.77      5.01 o 
   6  -7   9      292.23      276.28      5.36 o 
   7  -7   9       33.30       31.50      1.78 o 
   8  -7   9       76.68       71.60      2.45 o 
   9  -7   9      225.94      241.12      5.01 o 
 -11  -6   9       86.28       98.73      4.80 o 
 -10  -6   9      158.81      151.64      5.61 o 
  -9  -6   9      265.05      243.90      6.57 o 
  -8  -6   9        0.07        0.21      1.31 o 
  -7  -6   9       18.15       14.50      1.57 o 
  -6  -6   9      704.19      725.22     13.94 o 
  -5  -6   9      268.10      265.00      5.89 o 
  -4  -6   9      187.16      173.39      3.57 o 
  -3  -6   9        9.46        8.41      0.85 o 
  -2  -6   9     1066.04     1052.75     13.57 o 
  -1  -6   9      271.78      295.31      4.01 o 
   0  -6   9      532.80      534.71      6.73 o 
   1  -6   9      149.26      162.34      2.56 o 
   2  -6   9     1326.69     1348.17     17.32 o 
   3  -6   9     2444.45     2466.36     31.11 o 
   4  -6   9      307.94      294.20      4.85 o 
   5  -6   9       42.27       35.80      1.68 o 
   6  -6   9       14.96        9.65      1.23 o 
   7  -6   9        3.71        3.90      1.08 o 
   8  -6   9        1.00        2.87      1.17 o 
   9  -6   9       86.72       79.67      2.60 o 
  10  -6   9       73.80       67.29      4.33 o 
 -11  -5   9        9.33       10.06      2.43 o 
 -10  -5   9       25.44       28.20      2.75 o 
  -9  -5   9      988.53      974.20     18.48 o 
  -8  -5   9        6.86        3.03      1.74 o 
  -7  -5   9        4.51        1.86      1.25 o 
  -6  -5   9      244.84      255.36      7.77 o 
  -5  -5   9      192.73      174.15      4.22 o 
  -4  -5   9      498.12      464.57     10.45 o 
  -3  -5   9      855.98      855.51     10.33 o 
  -2  -5   9      310.93      308.01      4.10 o 
  -1  -5   9     1204.60     1148.48     13.68 o 
   0  -5   9       36.38       35.01      1.18 o 
   1  -5   9      481.56      500.33      6.28 o 
   2  -5   9      423.28      371.30      4.85 o 
   3  -5   9      909.95      861.97     10.44 o 
   4  -5   9      197.29      209.00      4.11 o 
   5  -5   9       19.49       18.28      1.29 o 
   6  -5   9        0.45        3.09      1.06 o 
   7  -5   9      159.35      162.25      4.96 o 
   8  -5   9      757.95      744.57     12.72 o 
   9  -5   9       33.82       34.67      1.81 o 
  10  -5   9      104.06      100.83      4.70 o 
 -11  -4   9        4.58        7.30      2.22 o 
 -10  -4   9       13.43       18.03      2.43 o 
  -9  -4   9       13.76       12.50      2.22 o 
  -8  -4   9     1383.65     1291.74     26.57 o 
  -7  -4   9       10.13        8.79      1.38 o 
  -6  -4   9      158.46      161.02      4.10 o 
  -5  -4   9      236.97      207.70      4.72 o 
  -4  -4   9        8.99        6.76      0.85 o 
  -3  -4   9       34.86       36.75      1.08 o 
  -2  -4   9      711.24      692.02      8.39 o 
  -1  -4   9       38.37       59.46      1.65 o 
   0  -4   9      154.53      141.03      2.18 o 
   1  -4   9       21.49       39.92      1.13 o 
   2  -4   9       75.44       63.50      1.40 o 
   3  -4   9      648.91      689.04      8.44 o 
   4  -4   9      331.80      292.92      4.30 o 
   5  -4   9      136.72      132.78      3.02 o 
   6  -4   9      391.79      397.67      7.80 o 
   7  -4   9       61.32       54.92      2.03 o 
   8  -4   9      175.09      170.96      5.29 o 
   9  -4   9        9.14        9.45      1.28 o 
  10  -4   9      176.98      168.78      6.02 o 
  11  -4   9      330.43      313.57      9.29 o 
 -11  -3   9       15.28       13.03      2.34 o 
 -10  -3   9       30.27       29.40      2.66 o 
  -9  -3   9      825.45      817.83     19.61 o 
  -8  -3   9       57.89       48.74      3.56 o 
  -7  -3   9     1476.93     1484.73     27.16 o 
  -6  -3   9       35.70       30.68      1.70 o 
  -5  -3   9       80.81       84.75      2.27 o 
  -4  -3   9        3.75        4.15      0.78 o 
  -3  -3   9     1706.12     1699.64     21.35 o 
  -2  -3   9      684.76      673.14      8.14 o 
  -1  -3   9      705.28      674.32      8.14 o 
   0  -3   9     1281.52     1310.53     15.44 o 
   1  -3   9      261.29      251.18      3.16 o 
   2  -3   9       54.24       53.72      1.27 o 
   3  -3   9     1623.10     1609.25     19.58 o 
   4  -3   9       57.02       43.54      1.35 o 
   5  -3   9      746.86      738.48     10.70 o 
   6  -3   9       92.02       88.01      3.08 o 
   7  -3   9       64.54       64.90      2.13 o 
   8  -3   9       60.03       55.02      1.98 o 
   9  -3   9      320.51      314.96      8.00 o 
  10  -3   9       14.59       14.05      3.18 o 
  11  -3   9       41.61       42.93      3.27 o 
 -11  -2   9        2.46        3.89      2.89 o 
 -10  -2   9       22.20       21.08      2.55 o 
  -9  -2   9      124.20      134.32     11.70 o 
  -8  -2   9      347.18      340.24      7.19 o 
  -7  -2   9      103.89       99.37      3.66 o 
  -6  -2   9       56.48       58.63      2.33 o 
  -5  -2   9      347.26      332.42      5.91 o 
  -4  -2   9      725.06      717.87     10.27 o 
  -3  -2   9      229.39      236.37      3.49 o 
  -2  -2   9     1903.22     1865.67     21.67 o 
  -1  -2   9     2745.69     2898.40     33.44 o 
   0  -2   9     1051.84     1111.03     13.09 o 
   1  -2   9      280.69      309.91      4.02 o 
   2  -2   9      116.52      134.69      2.62 o 
   3  -2   9      390.82      419.67      5.28 o 
   4  -2   9     5336.31     5134.27     63.99 o 
   5  -2   9       44.21       61.17      2.74 o 
   6  -2   9      357.89      320.88      6.36 o 
   7  -2   9      196.34      189.79      3.88 o 
   8  -2   9      604.17      605.62     12.59 o 
   9  -2   9        2.14        2.39      1.19 o 
  10  -2   9      466.77      437.16     11.74 o 
  11  -2   9       43.42       41.41      3.16 o 
 -11  -1   9       49.04       49.11      3.37 o 
 -10  -1   9       10.90       10.08      2.14 o 
  -9  -1   9      146.03      140.00      5.47 o 
  -8  -1   9        0.07        1.16      1.02 o 
  -7  -1   9     1415.93     1408.14     20.21 o 
  -6  -1   9      325.91      313.51      5.72 o 
  -5  -1   9      557.35      515.97      8.96 o 
  -4  -1   9      686.85      691.80      9.22 o 
  -3  -1   9     4767.37     4586.55     61.16 o 
  -2  -1   9        7.38        7.50      0.99 o 
  -1  -1   9      270.73      261.08      4.55 o 
   0  -1   9       14.74       13.81      0.67 o 
   1  -1   9       87.17       82.32      1.44 o 
   2  -1   9     1170.35     1153.84     17.55 o 
   3  -1   9       19.10       25.90      0.96 o 
   4  -1   9     1023.65     1022.65     13.21 o 
   5  -1   9      937.01      968.49     13.77 o 
   6  -1   9      200.52      190.33      3.40 o 
   7  -1   9       67.28       70.08      1.87 o 
   8  -1   9     1223.97     1189.34     18.87 o 
   9  -1   9     1066.10     1048.75     18.84 o 
  10  -1   9       31.25       25.53      3.18 o 
  11  -1   9       65.07       58.65      3.68 o 
  12  -1   9       49.54       62.10      3.86 o 
 -11   0   9      489.56      480.40     13.26 o 
 -10   0   9      407.08      410.80     11.30 o 
  -9   0   9       82.58       78.18      3.66 o 
  -8   0   9        6.54        6.13      1.14 o 
  -7   0   9      137.51      130.69      3.08 o 
  -6   0   9     1097.84     1137.88     18.44 o 
  -5   0   9       47.47       48.52      1.96 o 
  -4   0   9        3.18        1.67      0.85 o 
  -3   0   9      103.09      115.40      2.84 o 
  -2   0   9     2129.46     2031.73     29.93 o 
  -1   0   9        0.17        2.09      0.51 o 
   0   0   9        4.49        8.14      0.57 o 
   1   0   9      327.05      320.42      4.12 o 
   2   0   9     2916.40     2881.58     34.63 o 
   3   0   9      196.74      203.63      3.14 o 
   4   0   9      957.81      968.77     12.59 o 
   5   0   9      594.70      581.89      8.68 o 
   6   0   9       44.97       50.05      1.65 o 
   7   0   9       37.38       37.98      1.78 o 
   8   0   9      121.35      117.43      2.54 o 
   9   0   9       44.14       42.58      1.52 o 
  10   0   9      623.01      588.82     12.33 o 
  11   0   9       17.82       23.73      2.55 o 
  12   0   9        2.66        3.75      2.04 o 
 -11   1   9       65.55       54.30      5.49 o 
 -10   1   9        0.33        3.41      1.73 o 
  -9   1   9      601.49      589.22     16.27 o 
  -8   1   9       14.31       13.91      1.26 o 
  -7   1   9      214.38      208.14      4.27 o 
  -6   1   9      516.42      556.92      9.50 o 
  -5   1   9      755.57      764.06     12.63 o 
  -4   1   9       43.68       45.72      1.72 o 
  -3   1   9     1549.57     1584.54     20.14 o 
  -2   1   9     1224.06     1211.80     19.08 o 
  -1   1   9      177.20      154.61      2.35 o 
   0   1   9      150.39      160.50      3.86 o 
   1   1   9     1284.73     1313.07     14.57 o 
   2   1   9      369.30      343.64      5.12 o 
   3   1   9     2931.76     2897.74     36.41 o 
   4   1   9      530.55      531.33      7.21 o 
   5   1   9        1.98        3.78      0.84 o 
   6   1   9        2.16        3.15      0.86 o 
   7   1   9       54.76       54.10      1.74 o 
   8   1   9        6.21        5.67      0.95 o 
   9   1   9      200.67      210.79      5.15 o 
  10   1   9       42.48       44.07      2.49 o 
  11   1   9      530.23      525.12     11.33 o 
  12   1   9        0.76        3.13      1.77 o 
 -11   2   9       98.70      104.27      7.22 o 
 -10   2   9        9.76        9.57      2.04 o 
  -9   2   9      518.63      511.58     14.44 o 
  -8   2   9      300.53      288.72      5.52 o 
  -7   2   9       13.77       13.17      1.54 o 
  -6   2   9        4.72        4.78      1.02 o 
  -5   2   9      119.95      116.60      2.80 o 
  -4   2   9      195.37      172.17      3.49 o 
  -3   2   9     1501.95     1521.85     19.41 o 
  -2   2   9      920.63      964.13     11.58 o 
  -1   2   9      437.89      423.35      6.78 o 
   0   2   9     1489.63     1512.87     22.42 o 
   1   2   9      122.44      105.75      1.76 o 
   2   2   9     3108.62     3129.79     58.27 o 
   3   2   9      140.30      166.29      2.71 o 
   4   2   9     4170.94     3884.58     48.89 o 
   5   2   9       69.70       63.00      1.61 o 
   6   2   9      102.95       85.63      2.10 o 
   7   2   9      189.56      189.65      3.43 o 
   8   2   9      296.55      308.23      5.43 o 
   9   2   9      244.54      246.68      4.34 o 
  10   2   9      351.37      341.39      7.89 o 
  11   2   9        7.31        9.39      1.76 o 
  12   2   9       28.72       24.55      4.33 o 
 -10   3   9       18.76       16.44      2.55 o 
  -9   3   9      192.09      204.89      6.82 o 
  -8   3   9      566.87      579.98     11.66 o 
  -7   3   9      643.55      642.42      9.60 o 
  -6   3   9      216.96      208.20      3.75 o 
  -5   3   9      213.50      212.02      3.73 o 
  -4   3   9       12.98       10.96      1.29 o 
  -3   3   9      465.41      448.11      6.17 o 
  -2   3   9      350.14      340.50      4.82 o 
  -1   3   9     1047.51     1079.15     16.66 o 
   0   3   9       35.34       50.92      1.30 o 
   1   3   9      161.18      145.67      2.18 o 
   2   3   9       74.80       70.66      1.76 o 
   3   3   9      430.98      400.63      5.12 o 
   4   3   9     2595.52     2671.73     29.13 o 
   5   3   9      736.17      749.17      9.90 o 
   6   3   9        8.46       14.73      1.06 o 
   7   3   9      861.01      852.09     12.49 o 
   8   3   9      331.36      332.04      6.21 o 
   9   3   9     1142.16     1088.17     15.84 o 
  10   3   9       62.09       65.83      4.36 o 
  11   3   9       78.06       69.27      3.98 o 
  12   3   9       83.55       84.05      6.64 o 
 -10   4   9      126.25      135.48      5.50 o 
  -9   4   9       34.87       30.93      3.32 o 
  -8   4   9      172.64      183.00      8.13 o 
  -7   4   9      316.57      313.47      5.84 o 
  -6   4   9      333.13      326.91      5.37 o 
  -5   4   9      500.77      522.37      8.01 o 
  -4   4   9      681.73      662.04     11.35 o 
  -3   4   9     1914.78     1875.57     21.96 o 
  -2   4   9      214.95      210.54      3.44 o 
  -1   4   9        1.26        4.79      0.65 o 
   0   4   9       97.34      101.44      1.67 o 
   1   4   9        0.26        0.11      0.53 o 
   2   4   9      514.53      552.76      7.53 o 
   3   4   9      942.37      921.67     11.06 o 
   4   4   9     1530.53     1552.81     19.64 o 
   5   4   9     1008.70     1073.43     13.96 o 
   6   4   9      508.62      525.42      8.01 o 
   7   4   9       75.79       93.12      2.32 o 
   8   4   9      314.64      329.56      5.45 o 
   9   4   9      171.81      175.21      3.45 o 
  10   4   9      436.03      430.04      9.13 o 
  11   4   9      278.77      262.70     10.98 o 
  12   4   9      325.86      330.75     11.84 o 
 -10   5   9      231.94      230.20     10.25 o 
  -9   5   9      422.85      428.92     13.14 o 
  -8   5   9      762.58      792.52     19.34 o 
  -7   5   9      677.04      657.24     11.04 o 
  -6   5   9      589.98      566.95      9.67 o 
  -5   5   9      554.39      540.03      8.66 o 
  -4   5   9      399.51      332.27      5.36 o 
  -3   5   9      268.91      270.41      4.99 o 
  -2   5   9     1983.11     1862.40     23.75 o 
  -1   5   9      246.67      255.07      5.31 o 
   0   5   9      203.74      195.88      2.70 o 
   1   5   9      263.49      260.73      3.36 o 
   2   5   9      522.13      510.57      6.02 o 
   3   5   9      156.30      125.91      2.18 o 
   4   5   9      178.86      176.40      2.72 o 
   5   5   9       45.53       30.09      1.70 o 
   6   5   9      594.09      589.07      8.94 o 
   7   5   9      104.14       91.47      2.28 o 
   8   5   9       23.99       22.96      1.34 o 
   9   5   9      191.06      194.07      4.42 o 
  10   5   9      294.19      280.82      6.57 o 
  11   5   9      154.64      154.53      5.92 o 
  12   5   9        0.57       -2.54      2.14 o 
  -9   6   9       52.83       40.30      3.37 o 
  -8   6   9       95.25      102.21      2.89 o 
  -7   6   9      282.29      268.42      5.31 o 
  -6   6   9        3.88        9.12      1.25 o 
  -5   6   9       42.28       49.82      2.92 o 
  -4   6   9       52.76       41.64      1.53 o 
  -3   6   9     2471.25     2407.40     37.03 o 
  -2   6   9       75.46       68.84      1.72 o 
  -1   6   9     1407.59     1340.57     17.32 o 
   0   6   9     1303.94     1269.04     15.30 o 
   1   6   9       54.44       57.53      1.41 o 
   2   6   9      664.08      641.76      7.47 o 
   3   6   9      133.44      143.44      2.40 o 
   4   6   9       10.64        9.70      0.84 o 
   5   6   9      712.48      678.44     10.02 o 
   6   6   9       57.01       65.23      2.00 o 
   7   6   9       89.75       81.91      2.21 o 
   8   6   9       12.76       10.60      1.61 o 
   9   6   9     1043.55     1039.95     23.65 o 
  10   6   9        8.43        8.12      3.12 o 
  11   6   9       89.48       87.41      6.35 o 
  -9   7   9       24.90       22.95      2.66 o 
  -8   7   9      694.06      701.44     12.92 o 
  -7   7   9       76.18       70.07      2.48 o 
  -6   7   9        8.34       10.49      1.34 o 
  -5   7   9      186.45      202.58      4.31 o 
  -4   7   9      449.52      425.16      7.59 o 
  -3   7   9     1050.40     1029.59     14.90 o 
  -2   7   9     1717.83     1649.96     21.22 o 
  -1   7   9      218.85      216.03      3.51 o 
   0   7   9      778.32      704.21      9.48 o 
   1   7   9       91.61       90.10      1.82 o 
   2   7   9      854.88      805.55     10.00 o 
   3   7   9      229.70      217.25      3.53 o 
   4   7   9       49.34       47.89      1.55 o 
   5   7   9      338.66      299.22      5.00 o 
   6   7   9        0.05       -0.09      1.02 o 
   7   7   9       23.09       21.38      2.31 o 
   8   7   9        7.38        9.60      1.65 o 
   9   7   9        2.57        0.67      1.44 o 
  10   7   9      812.63      796.54     15.79 o 
  11   7   9       75.90       75.68      4.29 o 
  -8   8   9        9.07        6.62      2.50 o 
  -7   8   9       58.82       56.40      2.40 o 
  -6   8   9      452.91      451.16      8.72 o 
  -5   8   9      200.63      202.30      5.04 o 
  -4   8   9       76.23       70.55      3.00 o 
  -3   8   9      324.38      334.06      6.26 o 
  -2   8   9        0.56        3.56      1.77 o 
  -1   8   9       68.22       53.21      1.72 o 
   0   8   9      455.65      459.85      6.51 o 
   1   8   9      308.71      310.57      4.36 o 
   2   8   9      234.30      241.32      3.60 o 
   3   8   9     1527.45     1512.31     19.51 o 
   4   8   9      130.23      129.32      2.53 o 
   5   8   9      103.12       85.12      3.08 o 
   6   8   9      886.84      895.78     17.37 o 
   7   8   9      197.40      182.40      4.87 o 
   8   8   9       61.56       59.30      3.04 o 
   9   8   9       73.71       66.90      3.63 o 
  10   8   9       38.93       37.84      2.42 o 
  11   8   9       31.54       30.30      3.16 o 
  -8   9   9      474.48      496.29     10.38 o 
  -7   9   9      251.64      271.43      7.06 o 
  -6   9   9       31.31       27.06      1.82 o 
  -5   9   9      315.44      313.98      6.08 o 
  -4   9   9       70.85       73.36      2.48 o 
  -3   9   9       25.11       18.71      1.46 o 
  -2   9   9      161.98      163.25      4.27 o 
  -1   9   9      489.80      495.25      7.73 o 
   0   9   9      167.86      165.28      3.25 o 
   1   9   9      109.79      121.59      2.30 o 
   2   9   9      152.42      145.26      2.75 o 
   3   9   9       55.20       44.08      2.09 o 
   4   9   9      510.12      512.85      8.00 o 
   5   9   9       43.29       53.50      2.55 o 
   6   9   9      145.04      131.27      4.00 o 
   7   9   9      136.43      141.42      4.19 o 
   8   9   9      235.58      235.97      5.92 o 
   9   9   9      211.69      201.75      5.37 o 
  10   9   9      111.23      117.13      4.19 o 
  -7  10   9      543.36      561.21     10.13 o 
  -6  10   9      152.36      157.36      3.95 o 
  -5  10   9       62.39       62.17      2.48 o 
  -4  10   9      131.60      129.24      3.41 o 
  -3  10   9      797.23      803.84     15.63 o 
  -2  10   9      102.36      101.00      2.92 o 
  -1  10   9      151.01      158.93      3.38 o 
   0  10   9      100.92       97.13      3.63 o 
   1  10   9       38.77       41.16      1.55 o 
   2  10   9      143.07      137.98      2.75 o 
   3  10   9      556.43      565.97      8.75 o 
   4  10   9       13.24       11.32      1.26 o 
   5  10   9      535.98      537.02     18.26 o 
   6  10   9      405.71      415.07      8.98 o 
   7  10   9      212.65      200.78      5.38 o 
   8  10   9       73.49       80.68      3.65 o 
   9  10   9      133.70      129.27      4.66 o 
  10  10   9      158.62      160.56      4.87 o 
  -6  11   9        0.21        1.27      1.43 o 
  -5  11   9       14.28       12.97      1.59 o 
  -4  11   9      529.55      557.30      9.97 o 
  -3  11   9       88.00       88.15      2.87 o 
  -2  11   9      665.39      670.02     11.58 o 
  -1  11   9      722.22      735.56     11.14 o 
   0  11   9        4.09        4.48      1.60 o 
   1  11   9        0.93        1.22      1.09 o 
   2  11   9      346.21      361.95      6.06 o 
   3  11   9       37.46       35.40      1.73 o 
   4  11   9       57.17       60.57      2.17 o 
   5  11   9      145.34      160.33      4.60 o 
   6  11   9       64.57       63.09      3.04 o 
   7  11   9      177.37      180.44      5.03 o 
   8  11   9      104.39      105.46      7.75 o 
   9  11   9       54.96       59.51      3.16 o 
  -5  12   9       90.47       94.33      3.20 o 
  -4  12   9       51.13       46.49      2.37 o 
  -3  12   9      307.75      330.42      6.61 o 
  -2  12   9      122.15      134.92      4.63 o 
  -1  12   9       48.54       51.97      2.38 o 
   0  12   9      481.31      490.56      7.89 o 
   1  12   9        0.19        0.39      1.34 o 
   2  12   9        1.04        0.26      1.29 o 
   3  12   9       30.06       33.67      1.78 o 
   4  12   9      213.91      216.76      6.71 o 
   5  12   9       10.59        7.81      2.18 o 
   6  12   9       17.87       22.36      2.69 o 
   7  12   9      243.51      252.45      7.63 o 
   8  12   9       45.79       45.43      2.88 o 
  -3  13   9        0.45        1.03      1.67 o 
  -2  13   9       20.77       20.11      2.38 o 
  -1  13   9        0.03        3.83      1.70 o 
   0  13   9       42.66       45.28      2.33 o 
   1  13   9      274.41      303.28      6.19 o 
   2  13   9       73.74       76.94      3.22 o 
   3  13   9        4.51        5.93      2.21 o 
   4  13   9       38.52       37.80      3.16 o 
   5  13   9      368.67      377.04      8.55 o 
   6  13   9       18.86       20.98      2.21 o 
   7  13   9      121.78      149.28      5.57 o 
  -1  14   9      128.84      124.22      6.00 o 
   0  14   9      210.11      232.04      6.20 o 
   1  14   9      184.54      195.27      5.33 o 
   2  14   9       13.55       13.52      2.05 o 
   3  14   9      229.00      262.72      5.73 o 
   4  14   9       30.49       32.46      3.18 o 
   5  14   9       79.15       75.92      4.18 o 
  -4 -13  10        0.01        1.83      1.72 o 
  -3 -13  10       71.58       78.87      3.37 o 
  -2 -13  10      279.93      312.81     11.38 o 
  -1 -13  10       59.50       60.43      2.31 o 
   0 -13  10      106.09      105.68      2.94 o 
   1 -13  10       35.34       45.08      2.09 o 
   2 -13  10      301.24      306.34      6.31 o 
  -6 -12  10        0.27        0.69      1.72 o 
  -5 -12  10       67.08       83.99      7.51 o 
  -4 -12  10       12.61       10.31      1.89 o 
  -3 -12  10        3.39        7.47      1.77 o 
  -2 -12  10        2.33        3.58      1.27 o 
  -1 -12  10        0.01       -1.75      1.17 o 
   0 -12  10      752.78      821.46     12.34 o 
   1 -12  10        2.59        3.73      1.28 o 
   2 -12  10      103.09      107.23      3.21 o 
   3 -12  10        5.02        5.95      1.49 o 
   4 -12  10        6.18        3.78      1.70 o 
  -7 -11  10      684.65      680.79     13.77 o 
  -6 -11  10        0.12       -2.27      1.98 o 
  -5 -11  10        0.16       -1.45      1.52 o 
  -4 -11  10       63.85       66.47      2.78 o 
  -3 -11  10       67.76       68.21      2.87 o 
  -2 -11  10      117.22      129.68      3.05 o 
  -1 -11  10      205.33      202.29      3.97 o 
   0 -11  10       25.31       29.18      1.65 o 
   1 -11  10      157.31      163.63      3.51 o 
   2 -11  10        0.74        0.60      1.32 o 
   3 -11  10      132.42      146.46      3.75 o 
   4 -11  10      110.70      103.71      3.55 o 
   5 -11  10       70.30       69.27      2.63 o 
   6 -11  10       94.34       97.94      3.78 o 
  -8 -10  10       13.87       14.03      1.99 o 
  -7 -10  10      261.52      268.48      6.50 o 
  -6 -10  10      652.12      671.10     13.39 o 
  -5 -10  10      261.52      255.12      6.99 o 
  -4 -10  10       28.68       26.60      1.52 o 
  -3 -10  10      261.62      266.51      5.30 o 
  -2 -10  10      111.56      113.23      2.73 o 
  -1 -10  10      353.09      363.64      5.97 o 
   0 -10  10      287.64      285.28      4.98 o 
   1 -10  10      124.48      115.93      2.76 o 
   2 -10  10      354.18      369.41      6.12 o 
   3 -10  10       67.57       71.52      2.52 o 
   4 -10  10      139.79      147.26      3.61 o 
   5 -10  10      102.24      103.30      3.06 o 
   6 -10  10      274.86      268.57      5.62 o 
   7 -10  10       12.34       13.29      1.96 o 
  -9  -9  10        0.76       -0.64      1.57 o 
  -8  -9  10        7.80        5.72      1.77 o 
  -7  -9  10       53.00       52.25      2.66 o 
  -6  -9  10      562.56      560.82     11.38 o 
  -5  -9  10        1.24        0.50      2.09 o 
  -4  -9  10       16.18       17.35      1.72 o 
  -3  -9  10        4.47        2.68      0.98 o 
  -2  -9  10      164.12      170.46      3.08 o 
  -1  -9  10     1334.63     1330.61     18.80 o 
   0  -9  10      143.77      155.54      3.18 o 
   1  -9  10       17.48       19.82      1.40 o 
   2  -9  10      232.43      242.50      3.97 o 
   3  -9  10       90.57       87.70      2.37 o 
   4  -9  10      223.41      226.71      4.72 o 
   5  -9  10      168.38      168.24      3.96 o 
   6  -9  10        0.09        1.30      1.29 o 
   7  -9  10       40.51       40.37      2.10 o 
   8  -9  10      164.53      167.50      6.38 o 
  -9  -8  10       14.12       18.36      1.94 o 
  -8  -8  10      293.30      285.23      6.64 o 
  -7  -8  10       21.34       20.09      1.89 o 
  -6  -8  10       15.55       20.85      1.86 o 
  -5  -8  10       21.16       22.67      1.77 o 
  -4  -8  10      292.17      261.29      6.00 o 
  -3  -8  10        1.11        0.17      0.84 o 
  -2  -8  10       75.45       62.92      1.76 o 
  -1  -8  10     1145.67     1171.10     15.19 o 
   0  -8  10        7.57       10.50      1.12 o 
   1  -8  10        3.74        6.27      0.95 o 
   2  -8  10       26.35       24.71      1.23 o 
   3  -8  10      232.39      238.57      4.00 o 
   4  -8  10      110.75      108.47      2.91 o 
   5  -8  10       75.33       67.74      2.34 o 
   6  -8  10      161.04      179.38      4.07 o 
   7  -8  10       88.10       82.67      2.75 o 
   8  -8  10      435.65      425.21      7.96 o 
 -10  -7  10        4.49        5.46      2.22 o 
  -9  -7  10        3.19        2.79      1.57 o 
  -8  -7  10      391.43      403.39     10.78 o 
  -7  -7  10      103.26       97.85      3.69 o 
  -6  -7  10       72.06       67.34      2.76 o 
  -5  -7  10       44.93       45.93      2.22 o 
  -4  -7  10        8.36        9.07      1.44 o 
  -3  -7  10       69.76       78.59      1.88 o 
  -2  -7  10       75.77       80.88      1.90 o 
  -1  -7  10      121.46      126.32      2.43 o 
   0  -7  10      283.52      277.27      4.20 o 
   1  -7  10     1661.76     1632.85     20.87 o 
   2  -7  10      147.06      143.01      2.69 o 
   3  -7  10      435.61      431.42      7.14 o 
   4  -7  10      537.94      525.31      9.08 o 
   5  -7  10      163.64      151.50      3.53 o 
   6  -7  10      162.47      174.32      3.92 o 
   7  -7  10       19.67       18.32      1.54 o 
   8  -7  10     1059.01     1075.64     18.34 o 
   9  -7  10       35.59       38.16      2.10 o 
 -10  -6  10       10.19        7.02      2.34 o 
  -9  -6  10        3.29        3.18      2.38 o 
  -8  -6  10       37.54       33.27      2.08 o 
  -7  -6  10      947.55      905.82     17.22 o 
  -6  -6  10      462.25      442.93      9.05 o 
  -5  -6  10        5.09        5.15      1.38 o 
  -4  -6  10      578.75      554.12     12.02 o 
  -3  -6  10      847.32      862.20     11.29 o 
  -2  -6  10      141.06      127.81      2.40 o 
  -1  -6  10      945.02      939.64     11.39 o 
   0  -6  10        4.21        1.58      0.74 o 
   1  -6  10      909.70      899.47     10.94 o 
   2  -6  10      186.47      163.95      3.32 o 
   3  -6  10        8.72        9.01      0.94 o 
   4  -6  10      129.92      133.25      3.17 o 
   5  -6  10       95.92       94.81      2.66 o 
   6  -6  10       86.46       82.88      2.51 o 
   7  -6  10       10.26       11.35      1.32 o 
   8  -6  10       28.89       26.87      2.50 o 
   9  -6  10      441.27      452.85      8.19 o 
  10  -6  10       19.79       19.42      2.86 o 
 -10  -5  10       69.28       61.94      3.66 o 
  -9  -5  10       49.45       50.06      2.49 o 
  -8  -5  10      349.90      349.82      8.39 o 
  -7  -5  10        1.50       -1.29      1.27 o 
  -6  -5  10       42.07       45.30      2.22 o 
  -5  -5  10       86.40       86.21      2.83 o 
  -4  -5  10        0.12       -1.44      1.10 o 
  -3  -5  10       31.86       29.38      1.34 o 
  -2  -5  10     1520.28     1543.43     18.26 o 
  -1  -5  10      165.31      163.01      2.55 o 
   0  -5  10      234.45      187.66      2.84 o 
   1  -5  10        0.20        1.34      0.92 o 
   2  -5  10      724.46      814.31      9.96 o 
   3  -5  10      109.91       99.20      2.05 o 
   4  -5  10       31.94       28.83      1.50 o 
   5  -5  10      401.48      406.05      7.17 o 
   6  -5  10       92.69       97.02      2.63 o 
   7  -5  10      236.01      223.07      6.96 o 
   8  -5  10      319.24      314.47      9.25 o 
   9  -5  10       28.51       32.18      1.81 o 
  10  -5  10      725.32      718.97     18.27 o 
 -11  -4  10      900.18      892.35     21.85 o 
 -10  -4  10        7.21        8.81      2.25 o 
  -9  -4  10       14.32       13.29      2.25 o 
  -8  -4  10      293.78      284.22      6.42 o 
  -7  -4  10      682.85      694.03     13.38 o 
  -6  -4  10     1761.99     1703.28     38.41 o 
  -5  -4  10       24.31       19.02      1.48 o 
  -4  -4  10      275.88      273.29      5.89 o 
  -3  -4  10       21.86       20.62      1.14 o 
  -2  -4  10      615.59      607.55      7.48 o 
  -1  -4  10     1517.11     1517.89     17.90 o 
   0  -4  10        2.39        3.52      0.71 o 
   1  -4  10      705.04      722.74      8.82 o 
   2  -4  10        2.59        1.92      0.68 o 
   3  -4  10      230.92      248.55      3.80 o 
   4  -4  10      644.65      635.19      8.56 o 
   5  -4  10     1380.12     1268.50     20.05 o 
   6  -4  10      152.33      147.06      7.00 o 
   7  -4  10        0.71       -1.43      0.95 o 
   8  -4  10        5.53        5.30      1.20 o 
   9  -4  10      499.11      499.00     15.30 o 
  10  -4  10      240.61      239.13      7.66 o 
  11  -4  10      119.14      118.49      5.20 o 
 -11  -3  10        0.03       -3.02      2.01 o 
 -10  -3  10        0.03        0.10      2.17 o 
  -9  -3  10       38.67       38.06      2.89 o 
  -8  -3  10       66.97       56.78      2.54 o 
  -7  -3  10      397.19      401.98      9.45 o 
  -6  -3  10     2038.29     1963.48     35.47 o 
  -5  -3  10       10.95       14.99      1.21 o 
  -4  -3  10       53.06       39.13      1.71 o 
  -3  -3  10        2.87        3.81      0.73 o 
  -2  -3  10     2107.27     2005.83     25.16 o 
  -1  -3  10      427.66      428.98      5.41 o 
   0  -3  10       16.50       21.95      1.75 o 
   1  -3  10     1533.98     1558.03     18.36 o 
   2  -3  10        2.99        3.84      0.65 o 
   3  -3  10      716.40      733.64      9.70 o 
   4  -3  10      727.69      739.63     10.68 o 
   5  -3  10      181.26      170.14      3.17 o 
   6  -3  10       11.62       11.08      1.13 o 
   7  -3  10      813.07      793.09     14.09 o 
   8  -3  10      188.91      186.93      7.38 o 
   9  -3  10        9.64       10.34      1.28 o 
  10  -3  10      111.38      110.58      5.20 o 
  11  -3  10      187.74      182.67      6.53 o 
 -11  -2  10       51.19       60.26      3.90 o 
 -10  -2  10       12.12       10.03      4.04 o 
  -9  -2  10      570.23      568.52     14.30 o 
  -8  -2  10      240.28      242.43      5.59 o 
  -7  -2  10       13.84       12.36      1.69 o 
  -6  -2  10       30.78       27.07      1.46 o 
  -5  -2  10      146.61      153.44      3.35 o 
  -4  -2  10        2.95        3.99      1.00 o 
  -3  -2  10        5.01       10.55      0.84 o 
  -2  -2  10     1121.57     1098.53     14.02 o 
  -1  -2  10     2634.40     2482.94     28.71 o 
   0  -2  10     1004.90     1001.96     11.89 o 
   1  -2  10      120.88      134.54      2.11 o 
   2  -2  10       15.55       16.04      0.76 o 
   3  -2  10     1993.67     1952.73     24.73 o 
   4  -2  10      105.90       87.07      1.88 o 
   5  -2  10      213.05      203.67      3.85 o 
   6  -2  10        9.27       12.78      1.03 o 
   7  -2  10      123.74      116.93      3.96 o 
   8  -2  10      289.27      288.78      5.42 o 
   9  -2  10      135.44      138.48      3.26 o 
  10  -2  10       68.40       62.70      3.68 o 
  11  -2  10      149.71      142.51      5.61 o 
 -11  -1  10        1.91        4.02      2.22 o 
 -10  -1  10        0.68       -1.78      1.73 o 
  -9  -1  10       56.86       58.45      3.45 o 
  -8  -1  10     2068.03     2058.40     32.89 o 
  -7  -1  10     1183.48     1139.01     16.60 o 
  -6  -1  10       19.76       26.29      1.32 o 
  -5  -1  10       48.84       44.67      1.62 o 
  -4  -1  10       37.39       39.41      1.52 o 
  -3  -1  10       12.03       15.77      0.93 o 
  -2  -1  10      164.15      158.00      3.01 o 
  -1  -1  10      608.39      622.48      7.58 o 
   0  -1  10      327.92      302.89      4.71 o 
   1  -1  10       14.52       19.54      0.80 o 
   2  -1  10      174.39      165.49      2.81 o 
   3  -1  10      623.15      613.69      9.11 o 
   4  -1  10     2946.88     2876.78     36.16 o 
   5  -1  10      302.79      295.19      5.20 o 
   6  -1  10        6.38        7.97      0.95 o 
   7  -1  10       10.03       11.47      1.07 o 
   8  -1  10      524.61      523.46      8.92 o 
   9  -1  10       19.54       22.89      1.41 o 
  10  -1  10      261.97      242.93     10.54 o 
  11  -1  10        8.69        8.23      2.25 o 
 -11   0  10       21.15       23.11      3.47 o 
 -10   0  10       41.57       44.06      2.55 o 
  -9   0  10       11.67       10.31      2.14 o 
  -8   0  10     1407.29     1403.80     22.76 o 
  -7   0  10      176.65      172.03      3.77 o 
  -6   0  10      369.96      373.32      6.76 o 
  -5   0  10       59.65       67.05      2.08 o 
  -4   0  10      122.21      127.54      2.91 o 
  -3   0  10     2714.25     2686.41     37.37 o 
  -2   0  10      135.63      130.31      3.79 o 
  -1   0  10      148.36      155.40      3.75 o 
   0   0  10        9.56        5.92      0.70 o 
   1   0  10       11.31       12.16      0.94 o 
   2   0  10     1686.97     1645.71     27.20 o 
   3   0  10      889.41      767.23      9.76 o 
   4   0  10       69.02       73.80      1.63 o 
   5   0  10     3195.83     2975.35     50.50 o 
   6   0  10      238.89      236.86      4.12 o 
   7   0  10       59.83       56.51      1.63 o 
   8   0  10       22.93       21.55      1.15 o 
   9   0  10      368.24      366.96      6.03 o 
  10   0  10        2.81        5.79      1.93 o 
  11   0  10        0.37        1.99      2.17 o 
  12   0  10      146.44      153.46      7.22 o 
 -11   1  10      197.75      173.01      9.53 o 
 -10   1  10       10.29       11.46      2.46 o 
  -9   1  10        4.85        4.98      1.44 o 
  -8   1  10       86.81       91.63      2.72 o 
  -7   1  10      697.93      700.35     11.84 o 
  -6   1  10      405.27      421.68      7.48 o 
  -5   1  10     1006.03     1010.76     16.46 o 
  -4   1  10     1094.73     1103.46     17.83 o 
  -3   1  10        2.61        2.10      0.71 o 
  -2   1  10     2190.35     2106.00     34.21 o 
  -1   1  10       60.55       81.63      1.71 o 
   0   1  10      309.60      305.75      4.03 o 
   1   1  10      489.15      532.00      8.00 o 
   2   1  10        0.12       -0.42      0.62 o 
   3   1  10      109.69      110.19      1.95 o 
   4   1  10      738.49      782.23     10.40 o 
   5   1  10      204.92      185.68      3.39 o 
   6   1  10      116.42      107.86      2.40 o 
   7   1  10      197.36      199.90      3.71 o 
   8   1  10       11.84       11.34      1.12 o 
   9   1  10       80.68       77.36      2.69 o 
  10   1  10     1187.74     1174.19     28.49 o 
  11   1  10       20.47       23.77      2.22 o 
  12   1  10      188.82      193.33      8.66 o 
 -10   2  10      221.34      230.46     10.98 o 
  -9   2  10        0.93       -1.48      1.36 o 
  -8   2  10       62.18       72.92      2.08 o 
  -7   2  10      595.38      583.36     10.11 o 
  -6   2  10      246.29      228.73      6.34 o 
  -5   2  10      321.69      318.91      5.90 o 
  -4   2  10       14.43       10.12      1.10 o 
  -3   2  10      191.95      183.01      3.02 o 
  -2   2  10     1984.26     2023.97     25.02 o 
  -1   2  10      694.02      653.84      8.86 o 
   0   2  10     1156.37     1090.33     26.39 o 
   1   2  10      489.44      484.44      6.12 o 
   2   2  10      219.48      218.16      3.32 o 
   3   2  10       32.03       27.84      1.05 o 
   4   2  10      629.60      663.98      8.92 o 
   5   2  10      640.36      611.72      9.17 o 
   6   2  10       90.12      100.83      2.39 o 
   7   2  10        4.32        6.37      0.97 o 
   8   2  10       70.34       72.83      2.13 o 
   9   2  10      736.97      744.54     11.14 o 
  10   2  10       54.29       62.10      2.94 o 
  11   2  10      272.37      266.23      8.95 o 
  12   2  10        2.96        2.89      3.18 o 
 -10   3  10      333.71      319.25     11.12 o 
  -9   3  10      577.32      553.16     14.58 o 
  -8   3  10       79.87       90.09      2.62 o 
  -7   3  10      241.98      259.58      4.49 o 
  -6   3  10      224.28      214.03      3.86 o 
  -5   3  10        8.98       10.64      1.17 o 
  -4   3  10      110.13      108.33      2.70 o 
  -3   3  10       18.40       17.16      0.96 o 
  -2   3  10      843.50      818.03      9.98 o 
  -1   3  10      775.15      698.73     10.21 o 
   0   3  10      579.40      559.38      7.54 o 
   1   3  10      220.86      238.14      4.56 o 
   2   3  10     2034.80     1902.58     24.08 o 
   3   3  10     1003.21      971.43     12.68 o 
   4   3  10     1742.49     1615.36     17.88 o 
   5   3  10        0.83        2.53      0.81 o 
   6   3  10      167.72      177.93      3.79 o 
   7   3  10      287.36      285.09      4.85 o 
   8   3  10      292.35      290.54      5.63 o 
   9   3  10       35.83       34.67      1.56 o 
  10   3  10      236.48      233.61      4.98 o 
  11   3  10        1.33        0.29      2.04 o 
  12   3  10        6.98        2.60      3.18 o 
 -10   4  10       12.14        9.51      2.34 o 
  -9   4  10       44.74       40.46      3.16 o 
  -8   4  10      989.50     1016.83     25.36 o 
  -7   4  10      162.02      157.60      3.59 o 
  -6   4  10      582.89      559.24      8.50 o 
  -5   4  10      193.97      201.34      3.65 o 
  -4   4  10        9.66       10.61      1.05 o 
  -3   4  10       16.83       14.00      0.93 o 
  -2   4  10      562.77      507.44      7.06 o 
  -1   4  10        1.80        4.99      0.72 o 
   0   4  10      277.55      289.38      4.43 o 
   1   4  10       73.74       61.48      1.35 o 
   2   4  10        3.52        5.85      0.71 o 
   3   4  10     1845.97     1814.40     22.99 o 
   4   4  10      522.55      499.47      6.85 o 
   5   4  10      100.19       89.64      2.24 o 
   6   4  10      404.05      404.43      6.44 o 
   7   4  10       32.83       31.27      1.41 o 
   8   4  10      193.06      199.06      4.05 o 
   9   4  10        3.33        3.31      1.01 o 
  10   4  10        7.61        7.91      1.83 o 
  11   4  10       99.98       89.57      4.62 o 
  12   4  10      121.04      122.87      5.63 o 
  -9   5  10      209.15      225.15      9.10 o 
  -8   5  10      180.35      176.84      3.94 o 
  -7   5  10        0.78        3.03      1.17 o 
  -6   5  10      180.83      187.91      3.99 o 
  -5   5  10      187.84      178.67      3.48 o 
  -4   5  10      260.93      252.79      4.35 o 
  -3   5  10      387.63      385.76      6.31 o 
  -2   5  10      151.48      146.03      2.41 o 
  -1   5  10     1617.25     1554.42     20.47 o 
   0   5  10      243.85      223.85      3.24 o 
   1   5  10       80.90       77.55      1.54 o 
   2   5  10      927.70      875.85     10.58 o 
   3   5  10      136.19      144.74      2.41 o 
   4   5  10      119.30      100.06      1.98 o 
   5   5  10       12.03        7.78      0.95 o 
   6   5  10        2.31        4.27      1.02 o 
   7   5  10       38.17       38.79      1.61 o 
   8   5  10      210.27      219.98      4.08 o 
   9   5  10       63.82       58.70      2.35 o 
  10   5  10        2.57        3.10      1.29 o 
  11   5  10      151.95      149.31      9.53 o 
  -9   6  10      115.54      116.69      5.20 o 
  -8   6  10      215.12      215.24      4.65 o 
  -7   6  10      135.22      126.50      3.30 o 
  -6   6  10      273.22      270.89      5.36 o 
  -5   6  10      601.29      609.86     10.36 o 
  -4   6  10       82.26       93.17      2.31 o 
  -3   6  10       25.02       27.32      1.29 o 
  -2   6  10      500.38      516.88      7.20 o 
  -1   6  10        3.82        3.08      0.83 o 
   0   6  10      184.35      174.28      2.79 o 
   1   6  10      363.11      374.99      4.68 o 
   2   6  10      151.70      147.55      2.65 o 
   3   6  10      281.62      269.53      3.82 o 
   4   6  10      231.07      241.03      3.51 o 
   5   6  10     1052.73     1033.77     14.57 o 
   6   6  10      212.87      189.75      3.63 o 
   7   6  10      828.37      820.87     12.21 o 
   8   6  10      674.50      669.24     11.33 o 
   9   6  10      151.96      157.63      4.41 o 
  10   6  10      143.24      131.86      4.07 o 
  11   6  10       59.77       65.84      5.05 o 
  -8   7  10       11.41       15.93      1.58 o 
  -7   7  10      377.23      396.93      7.40 o 
  -6   7  10       14.54       10.64      1.35 o 
  -5   7  10       33.96       30.79      1.80 o 
  -4   7  10      419.47      409.52      7.41 o 
  -3   7  10      349.06      315.80      5.26 o 
  -2   7  10       45.92       47.62      1.58 o 
  -1   7  10     1669.82     1644.42     21.18 o 
   0   7  10      257.50      241.96      3.85 o 
   1   7  10      701.05      686.14      9.31 o 
   2   7  10       16.69       15.56      1.04 o 
   3   7  10        0.12        0.02      0.83 o 
   4   7  10        3.66        4.00      0.90 o 
   5   7  10      493.37      513.76      8.98 o 
   6   7  10       66.20       66.43      2.58 o 
   7   7  10       17.11       18.10      2.09 o 
   8   7  10      136.71      138.05      4.15 o 
   9   7  10      497.99      509.40     13.98 o 
  10   7  10      279.68      260.57      8.63 o 
  11   7  10       35.92       35.12      3.37 o 
  -8   8  10      214.02      203.10      4.75 o 
  -7   8  10       28.58       31.04      1.91 o 
  -6   8  10      252.99      222.60      4.81 o 
  -5   8  10      495.50      494.93      8.88 o 
  -4   8  10      115.75      110.17      2.98 o 
  -3   8  10       72.90       65.12      2.34 o 
  -2   8  10     1524.15     1508.81     21.55 o 
  -1   8  10      947.29      916.25     12.22 o 
   0   8  10       32.52       36.87      1.43 o 
   1   8  10      499.84      497.58      7.05 o 
   2   8  10      102.47      102.10      2.24 o 
   3   8  10      864.30      837.13     11.23 o 
   4   8  10      108.91      107.63      2.39 o 
   5   8  10      233.87      216.16      4.54 o 
   6   8  10      284.25      285.61      6.59 o 
   7   8  10      211.16      211.09      5.37 o 
   8   8  10      317.14      332.70      7.59 o 
   9   8  10        6.21        4.40      1.72 o 
  10   8  10      293.79      295.91      7.93 o 
  -7   9  10       30.02       38.21      2.10 o 
  -6   9  10        0.18       -1.37      1.33 o 
  -5   9  10       19.45       25.67      1.78 o 
  -4   9  10      589.90      579.73     10.18 o 
  -3   9  10      231.87      232.39      4.86 o 
  -2   9  10        2.03        2.59      1.17 o 
  -1   9  10     1040.99     1030.01     13.71 o 
   0   9  10      237.25      239.48      3.92 o 
   1   9  10      779.96      797.87     10.81 o 
   2   9  10       70.14       74.02      2.00 o 
   3   9  10      852.06      877.38     11.80 o 
   4   9  10       37.51       34.19      1.45 o 
   5   9  10      136.91      119.02      4.76 o 
   6   9  10        2.70        1.95      1.48 o 
   7   9  10       74.66       73.76      3.16 o 
   8   9  10      264.08      235.79      5.99 o 
   9   9  10       38.06       42.22      2.63 o 
  10   9  10        0.50        2.32      1.82 o 
  -6  10  10        5.83        4.03      1.46 o 
  -5  10  10       42.40       38.08      2.05 o 
  -4  10  10        0.08       -0.46      1.23 o 
  -3  10  10      291.13      300.05      5.97 o 
  -2  10  10      389.34      382.05      7.16 o 
  -1  10  10       24.01       26.65      1.54 o 
   0  10  10        6.01        5.85      1.15 o 
   1  10  10      830.88      871.18     12.73 o 
   2  10  10        0.61        4.39      1.09 o 
   3  10  10        0.02        0.43      1.07 o 
   4  10  10      500.51      540.08      8.46 o 
   5  10  10      289.39      277.44      6.55 o 
   6  10  10      524.63      509.94     10.71 o 
   7  10  10        1.61        2.72      2.96 o 
   8  10  10      454.72      460.49      9.99 o 
   9  10  10       33.76       39.45      2.63 o 
  -5  11  10       15.96       18.56      1.76 o 
  -4  11  10      380.59      403.87      7.74 o 
  -3  11  10       21.22       22.70      1.72 o 
  -2  11  10       74.01       83.26      2.84 o 
  -1  11  10      196.06      203.94      4.57 o 
   0  11  10      174.20      185.23      3.86 o 
   1  11  10       13.14       10.88      1.46 o 
   2  11  10      430.39      456.24      8.16 o 
   3  11  10      159.61      156.76      3.38 o 
   4  11  10       35.77       42.59      2.13 o 
   5  11  10      280.06      275.41      6.65 o 
   6  11  10     1246.02     1308.87     25.04 o 
   7  11  10      309.95      324.06      7.66 o 
   8  11  10        1.54        3.75      2.52 o 
   9  11  10       42.62       42.87      2.76 o 
  -4  12  10       28.92       27.50      2.01 o 
  -3  12  10       13.39       10.77      1.64 o 
  -2  12  10        4.68        2.87      1.67 o 
  -1  12  10       51.38       59.80      2.54 o 
   0  12  10       53.52       55.04      2.16 o 
   1  12  10      166.21      161.60      4.61 o 
   2  12  10       78.15       83.21      3.28 o 
   3  12  10       64.04       82.76      2.55 o 
   4  12  10      980.70     1031.74     20.05 o 
   5  12  10      109.36      118.50      4.06 o 
   6  12  10      372.82      390.73      8.87 o 
   7  12  10      313.17      335.77      7.98 o 
  -2  13  10        2.07        1.23      1.43 o 
  -1  13  10      596.50      597.68     14.07 o 
   0  13  10      173.92      183.84      5.21 o 
   1  13  10      111.47      115.41      5.27 o 
   2  13  10       88.33       85.25      3.49 o 
   3  13  10       32.19       26.08      2.40 o 
   4  13  10      171.34      183.65      6.43 o 
   5  13  10      155.68      173.11      5.06 o 
   6  13  10        0.57       -0.80      1.96 o 
   1  14  10       10.93        9.51      2.04 o 
   2  14  10        3.10        0.33      1.82 o 
   3  14  10      165.14      186.97     10.25 o 
  -2 -13  11       40.03       48.91      2.83 o 
  -1 -13  11       21.25       23.62      1.77 o 
   0 -13  11       10.12       12.33      1.52 o 
  -5 -12  11       29.81       28.90      4.04 o 
  -4 -12  11       13.09       12.25      2.43 o 
  -3 -12  11      373.08      378.69      8.44 o 
  -2 -12  11      244.52      237.79      5.82 o 
  -1 -12  11      105.12      112.71      2.99 o 
   0 -12  11      123.86      121.00      3.09 o 
   1 -12  11        0.94        0.23      1.22 o 
   2 -12  11       27.54       20.43      1.84 o 
   3 -12  11       83.97       94.62      3.55 o 
  -6 -11  11       47.69       49.33      2.83 o 
  -5 -11  11       12.58       18.51      2.38 o 
  -4 -11  11        4.31        6.67      2.14 o 
  -3 -11  11        1.06        4.22      1.61 o 
  -2 -11  11      143.24      161.39      3.48 o 
  -1 -11  11      178.06      191.82      3.90 o 
   0 -11  11       25.59       24.61      1.62 o 
   1 -11  11      340.60      360.05      6.12 o 
   2 -11  11      212.07      232.63      5.02 o 
   3 -11  11      374.03      384.11      8.39 o 
   4 -11  11      102.34      105.63      3.66 o 
   5 -11  11       66.84       75.19      3.22 o 
  -7 -10  11       52.61       56.39      3.25 o 
  -6 -10  11      244.87      267.75      6.50 o 
  -5 -10  11      449.81      466.82      9.89 o 
  -4 -10  11        0.15        1.36      1.48 o 
  -3 -10  11      134.15      128.91      4.65 o 
  -2 -10  11       75.03       77.12      2.34 o 
  -1 -10  11       24.80       29.31      1.89 o 
   0 -10  11      277.13      294.61      5.19 o 
   1 -10  11       12.10       15.48      1.36 o 
   2 -10  11       69.10       72.34      2.27 o 
   3 -10  11       79.73       77.99      2.99 o 
   4 -10  11      339.23      351.28      6.78 o 
   5 -10  11        4.89        4.75      1.67 o 
   6 -10  11      134.40      142.45      5.13 o 
  -8  -9  11       46.03       51.89      2.83 o 
  -7  -9  11      388.84      380.41      8.39 o 
  -6  -9  11      114.26      113.87      3.71 o 
  -5  -9  11       45.33       44.27      2.44 o 
  -4  -9  11      395.90      370.75      8.00 o 
  -3  -9  11      676.98      657.50     12.89 o 
  -2  -9  11       10.70        9.75      1.09 o 
  -1  -9  11       62.60       62.12      2.09 o 
   0  -9  11      145.86      139.84      3.02 o 
   1  -9  11      106.29      106.62      3.99 o 
   2  -9  11       82.08       93.60      2.45 o 
   3  -9  11        0.16        1.97      1.22 o 
   4  -9  11      123.57      111.29      3.38 o 
   5  -9  11      407.65      401.26      7.46 o 
   6  -9  11       49.64       50.52      2.29 o 
   7  -9  11      465.73      480.84      8.78 o 
  -9  -8  11       48.40       55.47      4.08 o 
  -8  -8  11        0.85       -0.95      1.48 o 
  -7  -8  11        0.62       -0.08      1.48 o 
  -6  -8  11     1018.87     1001.27     19.05 o 
  -5  -8  11      402.21      376.96      8.06 o 
  -4  -8  11      238.39      219.88      5.27 o 
  -3  -8  11      374.05      379.91      6.85 o 
  -2  -8  11     1258.21     1284.61     16.62 o 
  -1  -8  11        1.35        2.00      0.95 o 
   0  -8  11        4.02        2.05      1.12 o 
   1  -8  11      332.47      364.82      5.42 o 
   2  -8  11       12.31       12.80      1.07 o 
   3  -8  11       50.88       47.69      3.59 o 
   4  -8  11      213.47      216.48      4.57 o 
   5  -8  11      378.51      368.34      6.89 o 
   6  -8  11      222.00      230.24      4.86 o 
   7  -8  11      199.64      202.85      4.60 o 
   8  -8  11       18.74       16.68      2.00 o 
  -9  -7  11       67.06       65.45      3.79 o 
  -8  -7  11      238.52      243.47      7.55 o 
  -7  -7  11       13.49       17.83      1.82 o 
  -6  -7  11       11.28        8.97      1.57 o 
  -5  -7  11       69.70       66.10      2.66 o 
  -4  -7  11        5.81        4.49      1.38 o 
  -3  -7  11        2.05        0.28      1.09 o 
  -2  -7  11      339.37      333.00      4.93 o 
  -1  -7  11      320.48      335.63      4.99 o 
   0  -7  11      211.25      206.78      3.16 o 
   1  -7  11        0.99        0.22      0.83 o 
   2  -7  11      481.51      460.20      6.54 o 
   3  -7  11     1001.92      998.78     16.29 o 
   4  -7  11       15.06       12.68      1.32 o 
   5  -7  11       37.90       32.18      2.24 o 
   6  -7  11      325.27      329.53      6.27 o 
   7  -7  11      126.99      119.93      3.24 o 
   8  -7  11       15.14       20.38      2.46 o 
   9  -7  11      160.61      161.94      6.96 o 
 -10  -6  11       77.95       72.86      4.18 o 
  -9  -6  11        6.97        5.16      1.57 o 
  -8  -6  11      116.96      112.89      3.59 o 
  -7  -6  11       64.72       55.39      3.18 o 
  -6  -6  11      561.11      556.96     11.17 o 
  -5  -6  11       44.74       46.91      2.26 o 
  -4  -6  11        8.51        5.59      1.38 o 
  -3  -6  11       72.40       83.88      2.14 o 
  -2  -6  11     1408.84     1442.16     18.46 o 
  -1  -6  11       56.64       57.42      1.51 o 
   0  -6  11     1535.10     1555.46     18.48 o 
   1  -6  11       15.22       21.35      1.10 o 
   2  -6  11        4.61        7.16      0.94 o 
   3  -6  11       85.14       83.55      2.19 o 
   4  -6  11      253.57      246.60      6.30 o 
   5  -6  11      103.50       93.66      2.63 o 
   6  -6  11       64.07       63.90      2.27 o 
   7  -6  11       80.72       85.00      2.65 o 
   8  -6  11       16.46       13.64      1.46 o 
   9  -6  11      113.95      113.03      3.21 o 
 -10  -5  11        4.66        2.67      2.14 o 
  -9  -5  11        2.85        0.69      1.44 o 
  -8  -5  11        3.28        5.84      1.52 o 
  -7  -5  11       39.60       34.38      2.10 o 
  -6  -5  11       81.89       68.58      2.70 o 
  -5  -5  11      908.43      876.91     16.56 o 
  -4  -5  11        9.10        8.20      2.41 o 
  -3  -5  11        0.32        1.28      1.60 o 
  -2  -5  11       27.21       25.07      1.46 o 
  -1  -5  11     1813.05     1815.22     21.39 o 
   0  -5  11      168.61      199.21      3.01 o 
   1  -5  11      126.13      123.52      2.16 o 
   2  -5  11      117.94      102.09      1.96 o 
   3  -5  11      925.49      917.71     17.14 o 
   4  -5  11      147.71      150.87      4.46 o 
   5  -5  11      485.11      476.49      8.28 o 
   6  -5  11       42.75       46.42      2.01 o 
   7  -5  11        1.13        1.35      1.11 o 
   8  -5  11       12.68       14.06      1.41 o 
   9  -5  11      135.55      142.19      4.29 o 
  10  -5  11        2.62        3.33      3.03 o 
 -10  -4  11        0.32       -1.08      1.87 o 
  -9  -4  11       11.24       12.61      2.22 o 
  -8  -4  11      680.34      678.26     15.70 o 
  -7  -4  11      884.68      852.22     18.83 o 
  -6  -4  11      482.08      479.26      9.71 o 
  -5  -4  11      132.20      132.90      4.43 o 
  -4  -4  11      189.02      180.78      4.63 o 
  -3  -4  11       16.50       14.14      0.96 o 
  -2  -4  11        1.96        2.81      0.80 o 
  -1  -4  11       36.16       25.25      1.00 o 
   0  -4  11     2062.61     2065.78     24.23 o 
   1  -4  11        7.41        4.87      0.77 o 
   2  -4  11      102.28      116.14      2.07 o 
   3  -4  11        0.20        0.15      0.78 o 
   4  -4  11      495.50      467.42      7.17 o 
   5  -4  11       55.94       43.49      1.82 o 
   6  -4  11        3.20        4.09      1.06 o 
   7  -4  11       53.12       57.59      2.08 o 
   8  -4  11       86.75       80.77      4.09 o 
   9  -4  11        1.43        1.45      1.15 o 
  10  -4  11       33.49       28.28      2.96 o 
 -10  -3  11        0.41        0.18      1.93 o 
  -9  -3  11       92.14       93.23      4.29 o 
  -8  -3  11      485.48      464.30     13.79 o 
  -7  -3  11     1930.81     1883.32     34.22 o 
  -6  -3  11      113.69      102.17      3.26 o 
  -5  -3  11        8.51        6.56      1.31 o 
  -4  -3  11      147.52      148.06      3.25 o 
  -3  -3  11      367.56      356.44      5.25 o 
  -2  -3  11      245.90      246.37      3.77 o 
  -1  -3  11      130.46      120.37      2.05 o 
   0  -3  11       22.26       26.99      0.99 o 
   1  -3  11      677.73      642.43      7.94 o 
   2  -3  11       12.41       12.09      0.94 o 
   3  -3  11      159.23      176.00      2.94 o 
   4  -3  11        3.31        3.82      0.81 o 
   5  -3  11      624.33      608.28      9.08 o 
   6  -3  11        0.42        0.72      0.97 o 
   7  -3  11       57.63       60.48      2.10 o 
   8  -3  11      154.13      146.65      4.86 o 
   9  -3  11      714.88      705.89     13.63 o 
  10  -3  11      169.71      174.42      5.59 o 
 -10  -2  11      106.99      114.31      4.89 o 
  -9  -2  11       27.40       22.87      2.55 o 
  -8  -2  11       30.99       35.06      2.08 o 
  -7  -2  11        5.57        7.89      1.66 o 
  -6  -2  11      477.50      464.36      9.67 o 
  -5  -2  11       20.73       20.22      1.39 o 
  -4  -2  11        3.70        3.90      1.04 o 
  -3  -2  11      275.84      268.91      4.24 o 
  -2  -2  11     1150.67     1181.27     16.50 o 
  -1  -2  11       88.67       83.88      1.82 o 
   0  -2  11      203.60      170.88      2.57 o 
   1  -2  11        0.01        1.37      0.62 o 
   2  -2  11       32.11       53.93      1.51 o 
   3  -2  11       42.67       38.55      1.68 o 
   4  -2  11      532.60      471.36      8.50 o 
   5  -2  11      123.71      126.13      2.98 o 
   6  -2  11      577.11      538.07      8.17 o 
   7  -2  11       63.03       54.69      1.97 o 
   8  -2  11       18.15       18.71      1.37 o 
   9  -2  11       49.90       52.77      3.34 o 
  10  -2  11      550.00      558.90     20.90 o 
  11  -2  11      147.45      137.80      5.61 o 
 -10  -1  11       42.39       36.63      2.96 o 
  -9  -1  11       18.14       21.51      2.46 o 
  -8  -1  11       33.68       34.12      2.08 o 
  -7  -1  11      799.68      820.59     16.43 o 
  -6  -1  11      209.49      205.68      4.70 o 
  -5  -1  11      674.94      670.57     11.12 o 
  -4  -1  11     1164.50     1154.03     29.14 o 
  -3  -1  11      161.23      143.96      2.51 o 
  -2  -1  11        4.81        2.10      0.78 o 
  -1  -1  11      421.90      391.83      5.44 o 
   0  -1  11      177.21      174.65      2.43 o 
   1  -1  11      321.67      312.05      4.11 o 
   2  -1  11       76.31       86.57      1.86 o 
   3  -1  11      527.91      511.45      6.97 o 
   4  -1  11      124.73      111.90      2.73 o 
   5  -1  11        3.60        6.54      1.56 o 
   6  -1  11      283.16      265.90      5.01 o 
   7  -1  11      172.93      158.66      3.11 o 
   8  -1  11       50.71       53.40      2.01 o 
   9  -1  11        0.84        2.19      1.08 o 
  10  -1  11      161.45      156.18      4.36 o 
  11  -1  11       47.78       52.86      3.68 o 
 -10   0  11        3.41        3.61      1.72 o 
  -9   0  11      324.10      317.17      7.49 o 
  -8   0  11       12.81       16.09      1.46 o 
  -7   0  11      420.91      417.96      9.25 o 
  -6   0  11     2067.89     2014.22     32.10 o 
  -5   0  11     1850.74     1858.50     29.65 o 
  -4   0  11      495.79      468.17      8.17 o 
  -3   0  11       18.84       17.00      0.98 o 
  -2   0  11     1057.76     1024.50     13.68 o 
  -1   0  11      850.36      830.67     10.16 o 
   0   0  11      218.55      203.63      3.14 o 
   1   0  11       74.17       82.02      1.94 o 
   2   0  11       60.80       70.85      1.57 o 
   3   0  11     1098.45     1070.92     14.14 o 
   4   0  11       70.66       62.24      1.55 o 
   5   0  11      412.72      419.72      6.00 o 
   6   0  11      598.13      593.18      8.23 o 
   7   0  11      505.17      501.27      7.13 o 
   8   0  11        0.14        0.79      0.91 o 
   9   0  11       28.54       25.21      1.52 o 
  10   0  11      109.48      101.25      3.48 o 
  11   0  11      135.14      138.64      5.51 o 
 -10   1  11       33.30       32.72      3.04 o 
  -9   1  11      431.49      432.26     15.62 o 
  -8   1  11      278.36      269.35      5.38 o 
  -7   1  11      179.61      176.51      3.95 o 
  -6   1  11       44.91       47.94      1.95 o 
  -5   1  11       43.59       45.67      1.87 o 
  -4   1  11      563.45      520.06      8.97 o 
  -3   1  11       40.26       45.71      1.50 o 
  -2   1  11       46.24       52.61      2.07 o 
  -1   1  11     1553.21     1480.35     25.75 o 
   0   1  11     1006.58     1004.12     14.68 o 
   1   1  11      800.75      736.52      8.88 o 
   2   1  11      780.26      811.79      9.99 o 
   3   1  11     2157.09     2050.28     24.22 o 
   4   1  11     2712.19     2716.85     34.48 o 
   5   1  11       56.34       57.94      1.80 o 
   6   1  11       16.86       16.58      1.17 o 
   7   1  11      280.25      282.70      4.86 o 
   8   1  11      155.51      167.05      3.32 o 
   9   1  11       52.79       54.28      1.97 o 
  10   1  11       16.65       20.07      1.96 o 
  11   1  11      178.48      180.22      6.06 o 
 -10   2  11       43.73       43.04      4.91 o 
  -9   2  11        4.28        3.03      2.89 o 
  -8   2  11      207.42      214.23      3.99 o 
  -7   2  11      939.99      908.98     15.16 o 
  -6   2  11       44.65       45.03      1.98 o 
  -5   2  11      243.98      232.80      4.67 o 
  -4   2  11       62.00       55.62      2.06 o 
  -3   2  11      866.69      869.43     12.63 o 
  -2   2  11      566.39      572.91      8.87 o 
  -1   2  11      258.01      241.96      4.08 o 
   0   2  11       86.75      111.30      2.14 o 
   1   2  11      230.52      217.37      3.38 o 
   2   2  11        4.14        1.50      0.76 o 
   3   2  11       52.75       48.30      1.47 o 
   4   2  11      482.53      437.98      6.18 o 
   5   2  11       26.39       24.16      1.52 o 
   6   2  11       74.75       74.30      2.07 o 
   7   2  11      277.92      297.75      5.06 o 
   8   2  11      494.45      490.75      7.69 o 
   9   2  11     1970.62     1960.85     27.83 o 
  10   2  11      154.43      156.05      3.85 o 
  11   2  11        8.51        7.57      2.34 o 
 -10   3  11      113.42      111.96      4.89 o 
  -9   3  11      172.06      175.88      6.35 o 
  -8   3  11      112.16      118.26      3.09 o 
  -7   3  11      103.27      112.71      2.69 o 
  -6   3  11      290.78      287.63      4.88 o 
  -5   3  11        9.76       11.99      1.59 o 
  -4   3  11        6.01        4.19      1.02 o 
  -3   3  11        9.91       13.62      1.33 o 
  -2   3  11       56.51       50.55      1.84 o 
  -1   3  11      458.39      442.75      6.78 o 
   0   3  11     1959.74     1883.09     24.03 o 
   1   3  11      818.00      778.45     12.73 o 
   2   3  11      632.66      583.75      9.84 o 
   3   3  11        6.96        6.31      0.89 o 
   4   3  11      437.42      417.50      5.12 o 
   5   3  11       11.70       14.36      1.03 o 
   6   3  11      468.10      438.44      6.93 o 
   7   3  11       19.86       16.62      1.24 o 
   8   3  11      379.95      362.89      5.99 o 
   9   3  11      253.38      258.66      4.69 o 
  10   3  11      257.11      265.96      4.80 o 
  11   3  11       92.21       87.95      4.49 o 
  -9   4  11        1.01       -0.87      1.93 o 
  -8   4  11      471.16      465.26      8.29 o 
  -7   4  11      762.96      726.40     12.22 o 
  -6   4  11       77.60       70.28      2.11 o 
  -5   4  11       12.52        9.01      1.10 o 
  -4   4  11      131.86      119.56      2.60 o 
  -3   4  11      726.91      695.86     11.00 o 
  -2   4  11       24.97       20.09      0.96 o 
  -1   4  11        0.08        0.29      0.91 o 
   0   4  11       38.81       36.96      1.31 o 
   1   4  11      233.61      224.03      3.48 o 
   2   4  11       40.99       47.00      1.50 o 
   3   4  11      849.47      771.77     10.25 o 
   4   4  11      280.14      294.17      4.45 o 
   5   4  11      217.22      235.82      4.71 o 
   6   4  11       69.30       66.13      2.04 o 
   7   4  11       38.46       35.08      1.52 o 
   8   4  11       54.19       57.98      1.95 o 
   9   4  11      415.37      406.21      6.68 o 
  10   4  11      707.66      726.32     12.32 o 
  11   4  11       11.24        8.69      2.45 o 
  -9   5  11       47.07       35.63      3.16 o 
  -8   5  11       35.82       45.32      2.07 o 
  -7   5  11       40.80       39.53      2.57 o 
  -6   5  11     1158.13     1159.07     18.74 o 
  -5   5  11        2.07        7.91      1.31 o 
  -4   5  11      122.57      126.92      2.73 o 
  -3   5  11        0.03       -0.53      0.86 o 
  -2   5  11     1229.53     1226.50     14.81 o 
  -1   5  11      150.11      139.31      2.38 o 
   0   5  11     1299.89     1248.02     14.90 o 
   1   5  11     1290.58     1254.41     16.03 o 
   2   5  11     1012.57     1004.93     12.11 o 
   3   5  11       41.21       31.48      1.13 o 
   4   5  11      207.14      190.97      2.99 o 
   5   5  11        0.61        1.25      1.52 o 
   6   5  11      993.84      953.19     14.02 o 
   7   5  11       58.11       62.08      2.02 o 
   8   5  11       10.39        8.06      1.15 o 
   9   5  11       81.50       74.04      2.96 o 
  10   5  11      262.95      291.55      5.83 o 
  11   5  11       56.26       53.86      3.90 o 
  -8   6  11       98.24      109.41      3.18 o 
  -7   6  11      106.42       96.00      2.91 o 
  -6   6  11      149.98      139.10      3.48 o 
  -5   6  11      193.57      199.22      4.31 o 
  -4   6  11      129.54      129.13      2.80 o 
  -3   6  11      482.26      473.19      7.40 o 
  -2   6  11       46.67       44.14      1.54 o 
  -1   6  11     2387.20     2280.42     29.09 o 
   0   6  11      200.00      186.85      2.93 o 
   1   6  11        9.97       10.18      0.93 o 
   2   6  11        1.67       -0.52      0.75 o 
   3   6  11     1155.66     1123.29     13.54 o 
   4   6  11       13.31       16.07      1.41 o 
   5   6  11        0.54        1.95      0.88 o 
   6   6  11      179.35      169.18      3.42 o 
   7   6  11       15.48       18.55      1.61 o 
   8   6  11       43.60       40.91      1.98 o 
   9   6  11       24.27       27.16      1.77 o 
  10   6  11       60.87       52.27      2.80 o 
  11   6  11        4.46        7.07      2.55 o 
  -8   7  11      437.59      438.13      8.15 o 
  -7   7  11       65.66       59.08      2.41 o 
  -6   7  11        7.26        6.65      1.42 o 
  -5   7  11       55.46       48.28      2.08 o 
  -4   7  11       76.86       74.13      2.48 o 
  -3   7  11      733.19      728.10     14.73 o 
  -2   7  11      414.96      392.50      6.31 o 
  -1   7  11      232.36      213.94      3.75 o 
   0   7  11      263.48      246.88      3.97 o 
   1   7  11       70.84       67.58      2.08 o 
   2   7  11        2.08        4.77      0.91 o 
   3   7  11       15.37       11.14      0.96 o 
   4   7  11      848.14      841.66     10.37 o 
   5   7  11      130.26      121.52      2.78 o 
   6   7  11       65.92       59.09      1.98 o 
   7   7  11      170.50      179.93      4.88 o 
   8   7  11      449.55      423.95      9.15 o 
   9   7  11       11.87       15.74      2.21 o 
  10   7  11       49.53       46.16      2.76 o 
  -7   8  11     1080.17     1125.88     22.64 o 
  -6   8  11      139.04      141.94      3.59 o 
  -5   8  11       17.92       12.37      1.46 o 
  -4   8  11       45.91       39.27      2.71 o 
  -3   8  11       37.94       30.85      1.75 o 
  -2   8  11        8.31        6.01      1.06 o 
  -1   8  11       93.48       95.60      2.19 o 
   0   8  11      340.80      333.24      5.07 o 
   1   8  11      109.11      102.44      2.50 o 
   2   8  11      113.56      124.52      2.74 o 
   3   8  11      215.15      225.22      3.77 o 
   4   8  11        8.77        5.76      1.03 o 
   5   8  11      541.82      522.19      9.20 o 
   6   8  11      645.22      642.53     13.79 o 
   7   8  11       17.74       19.08      1.99 o 
   8   8  11       10.89        7.87      1.82 o 
   9   8  11       58.44       64.22      3.09 o 
  10   8  11        8.54        9.31      1.87 o 
  -7   9  11      248.40      268.63      5.72 o 
  -6   9  11       97.10      102.72      3.24 o 
  -5   9  11      104.12      108.17      3.20 o 
  -4   9  11      213.99      194.46      4.43 o 
  -3   9  11       86.12       87.64      2.81 o 
  -2   9  11      105.09       92.71      2.84 o 
  -1   9  11       70.13       70.94      1.95 o 
   0   9  11      219.08      202.45      3.53 o 
   1   9  11       12.43       12.01      1.20 o 
   2   9  11       34.21       38.41      1.61 o 
   3   9  11       38.06       36.64      1.48 o 
   4   9  11      376.28      406.58      6.04 o 
   5   9  11       43.00       44.48      2.44 o 
   6   9  11      178.96      185.76      4.99 o 
   7   9  11      745.33      769.67     20.51 o 
   8   9  11        6.37        7.08      2.21 o 
   9   9  11        4.57        7.73      1.94 o 
  -6  10  11       33.47       44.31      2.31 o 
  -5  10  11      124.24      124.85      3.52 o 
  -4  10  11      424.78      403.49      7.63 o 
  -3  10  11      770.89      799.24     13.57 o 
  -2  10  11       20.61       24.07      1.76 o 
  -1  10  11      331.95      346.12      6.89 o 
   0  10  11      410.64      427.05      6.99 o 
   1  10  11       19.23       21.10      1.44 o 
   2  10  11      296.99      306.72      5.27 o 
   3  10  11      164.00      168.14      3.48 o 
   4  10  11       98.16      103.23      2.74 o 
   5  10  11      135.80      137.37      5.83 o 
   6  10  11       19.01       17.85      2.00 o 
   7  10  11       15.32       12.41      1.99 o 
   8  10  11        0.40       -1.30      1.72 o 
   9  10  11      194.88      203.70      5.65 o 
  -5  11  11      177.66      184.76      4.56 o 
  -4  11  11      596.51      625.58     11.26 o 
  -3  11  11        0.19        0.25      1.37 o 
  -2  11  11      526.82      541.80      9.72 o 
  -1  11  11       61.56       63.13      2.56 o 
   0  11  11      183.94      185.14      4.22 o 
   1  11  11       96.39       94.82      2.92 o 
   2  11  11       18.12       16.81      1.64 o 
   3  11  11       23.11       29.26      1.91 o 
   4  11  11       14.50       19.35      2.33 o 
   5  11  11      908.49      896.46     17.66 o 
   6  11  11       76.16       73.25      3.51 o 
   7  11  11        0.92        0.86      1.72 o 
   8  11  11       63.26       68.77      3.34 o 
  -3  12  11      102.73      106.37      3.34 o 
  -2  12  11        0.13       -1.57      1.37 o 
  -1  12  11       26.04       28.30      1.98 o 
   0  12  11      434.08      474.20      8.59 o 
   1  12  11       23.99       27.90      4.19 o 
   2  12  11      187.27      205.72      9.14 o 
   3  12  11      165.81      174.60      4.18 o 
   4  12  11       16.23       26.37      3.61 o 
   5  12  11      202.62      211.04      5.72 o 
   6  12  11        0.24        1.39      1.72 o 
   7  12  11        4.61        6.17      1.89 o 
  -1  13  11      192.90      210.28      5.82 o 
   0  13  11        1.73       -0.78      2.46 o 
   1  13  11       78.35       87.56      3.66 o 
   2  13  11      299.11      324.76      7.55 o 
   3  13  11        6.75        2.58      1.82 o 
   4  13  11       75.62       85.49      6.07 o 
   5  13  11      120.29      131.03      4.44 o 
  -4 -12  12      251.83      252.73     11.55 o 
  -3 -12  12       32.18       31.51      3.04 o 
  -2 -12  12        4.24        2.58      1.74 o 
  -1 -12  12       13.71       18.71      1.67 o 
   0 -12  12       68.40       74.33      3.74 o 
   1 -12  12       14.87       11.72      1.57 o 
   2 -12  12        5.25        2.69      1.65 o 
  -5 -11  12       18.24       25.74      2.22 o 
  -4 -11  12      101.37      101.77      6.35 o 
  -3 -11  12      540.27      563.58     14.29 o 
  -2 -11  12       17.15       19.02      1.66 o 
  -1 -11  12        1.05       -0.72      1.22 o 
   0 -11  12        8.33        6.91      1.62 o 
   1 -11  12      120.23      120.15      3.05 o 
   2 -11  12      163.77      175.14      4.83 o 
   3 -11  12      231.69      249.00      6.17 o 
   4 -11  12       63.86       80.45      3.33 o 
  -7 -10  12       76.19       72.77      3.33 o 
  -6 -10  12        1.75        3.38      1.76 o 
  -5 -10  12      213.40      193.83      5.15 o 
  -4 -10  12      473.18      469.81     10.39 o 
  -3 -10  12       40.63       38.37      2.96 o 
  -2 -10  12       11.39       10.75      1.51 o 
  -1 -10  12      757.06      794.59     11.83 o 
   0 -10  12       92.12       97.38      3.47 o 
   1 -10  12       19.71       23.58      1.54 o 
   2 -10  12        4.64        5.64      1.35 o 
   3 -10  12      117.02      114.47      3.78 o 
   4 -10  12      157.33      165.96      4.04 o 
   5 -10  12       53.15       51.35      2.37 o 
  -7  -9  12        0.01       -1.69      1.65 o 
  -6  -9  12       70.70       75.99      3.26 o 
  -5  -9  12       29.28       26.53      2.11 o 
  -4  -9  12        5.50       10.90      2.43 o 
  -3  -9  12      346.87      360.88      8.41 o 
  -2  -9  12        2.73        0.25      1.22 o 
  -1  -9  12        4.81        6.05      1.17 o 
   0  -9  12      256.88      268.77      4.72 o 
   1  -9  12      115.36      104.61      2.66 o 
   2  -9  12       21.02       20.36      1.55 o 
   3  -9  12      144.49      135.30      3.46 o 
   4  -9  12      171.27      172.50      4.11 o 
   5  -9  12       15.52       13.08      1.53 o 
   6  -9  12        1.23        2.47      1.38 o 
  -8  -8  12        1.38        1.09      1.65 o 
  -7  -8  12      380.57      402.46     11.41 o 
  -6  -8  12        4.41        4.08      1.61 o 
  -5  -8  12       23.12       22.38      1.99 o 
  -4  -8  12       15.91       17.14      1.82 o 
  -3  -8  12        5.60        4.55      1.48 o 
  -2  -8  12       90.58       88.99      2.40 o 
  -1  -8  12      762.96      782.27     10.55 o 
   0  -8  12      185.51      182.38      3.56 o 
   1  -8  12       81.39       81.45      2.27 o 
   2  -8  12      173.56      193.41      3.74 o 
   3  -8  12        2.20        1.92      1.21 o 
   4  -8  12      235.42      235.42      4.90 o 
   5  -8  12      464.63      461.31      8.32 o 
   6  -8  12      177.68      176.13      4.17 o 
   7  -8  12       21.41       18.51      1.70 o 
  -9  -7  12       44.87       48.78      3.46 o 
  -8  -7  12      312.05      315.08      8.50 o 
  -7  -7  12       12.92       12.68      1.76 o 
  -6  -7  12      439.83      416.56     11.04 o 
  -5  -7  12       32.63       35.96      2.15 o 
  -4  -7  12       40.28       39.79      2.22 o 
  -3  -7  12        1.70        1.80      1.35 o 
  -2  -7  12      164.40      157.59      3.23 o 
  -1  -7  12      126.15      134.41      2.61 o 
   0  -7  12      530.50      537.54      6.92 o 
   1  -7  12       22.70       23.62      1.68 o 
   2  -7  12        8.79        7.75      1.13 o 
   3  -7  12      443.98      453.18      7.18 o 
   4  -7  12      808.87      820.44     13.62 o 
   5  -7  12       21.83       20.51      1.58 o 
   6  -7  12      914.93      912.58     15.13 o 
   7  -7  12      266.57      276.73      5.65 o 
   8  -7  12      159.70      160.14      6.17 o 
  -9  -6  12      156.94      158.87      5.04 o 
  -8  -6  12       19.91       17.91      1.91 o 
  -7  -6  12      577.83      593.68     11.94 o 
  -6  -6  12      236.95      230.42      5.60 o 
  -5  -6  12      232.74      229.16      5.44 o 
  -4  -6  12      540.84      556.93     17.75 o 
  -3  -6  12      197.92      214.97      4.36 o 
  -2  -6  12       13.08       13.27      1.19 o 
  -1  -6  12      972.24     1031.73     12.55 o 
   0  -6  12      608.65      620.92      7.87 o 
   1  -6  12      220.25      236.56      3.51 o 
   2  -6  12      368.64      360.01      5.83 o 
   3  -6  12      391.09      397.25      9.35 o 
   4  -6  12        0.02       -0.10      1.11 o 
   5  -6  12      827.95      850.94     14.09 o 
   6  -6  12        2.44        2.64      1.25 o 
   7  -6  12        0.13       -0.51      1.19 o 
   8  -6  12       98.69      109.18      3.42 o 
   9  -6  12      103.38       99.19      3.07 o 
  -9  -5  12      209.20      212.60      5.41 o 
  -8  -5  12       72.22       67.22      2.94 o 
  -7  -5  12      267.63      251.72      6.30 o 
  -6  -5  12      311.51      313.64      6.99 o 
  -5  -5  12       49.08       49.36      3.21 o 
  -4  -5  12      434.52      427.68      9.82 o 
  -3  -5  12       44.70       55.48      2.09 o 
  -2  -5  12      395.70      398.30      5.72 o 
  -1  -5  12       58.04       64.40      1.79 o 
   0  -5  12      111.32      111.18      2.10 o 
   1  -5  12       41.91       43.09      1.42 o 
   2  -5  12      551.13      556.12      8.46 o 
   3  -5  12        0.05        1.37      0.94 o 
   4  -5  12     1002.33      981.90     17.09 o 
   5  -5  12       20.62       17.11      1.41 o 
   6  -5  12      168.83      174.56      3.88 o 
   7  -5  12       19.41       12.96      1.38 o 
   8  -5  12        0.00       -0.18      1.11 o 
   9  -5  12      195.65      194.13      4.35 o 
 -10  -4  12       79.64       84.34      4.39 o 
  -9  -4  12       42.26       38.50      2.34 o 
  -8  -4  12       31.65       28.10      3.70 o 
  -7  -4  12        2.78        0.62      1.31 o 
  -6  -4  12      219.13      218.15      5.27 o 
  -5  -4  12      436.36      425.75      8.83 o 
  -4  -4  12        1.31        0.39      1.22 o 
  -3  -4  12        2.00        1.50      0.87 o 
  -2  -4  12       10.56        7.86      0.90 o 
  -1  -4  12      461.87      482.78      6.70 o 
   0  -4  12      845.72      907.39     11.05 o 
   1  -4  12      812.02      771.60      9.47 o 
   2  -4  12      748.44      798.99     10.64 o 
   3  -4  12      126.18      133.94      2.35 o 
   4  -4  12        9.93       13.99      1.15 o 
   5  -4  12        0.01        0.70      1.02 o 
   6  -4  12        2.08        3.99      1.11 o 
   7  -4  12       50.31       50.96      2.08 o 
   8  -4  12        4.46        5.25      1.23 o 
   9  -4  12       31.23       34.23      2.00 o 
  10  -4  12       10.88       12.04      1.87 o 
 -10  -3  12      253.54      251.39     11.70 o 
  -9  -3  12       17.40       19.20      2.34 o 
  -8  -3  12      276.23      268.46      6.26 o 
  -7  -3  12       55.73       53.91      2.95 o 
  -6  -3  12        3.05        2.24      1.41 o 
  -5  -3  12       61.62       62.80      2.49 o 
  -4  -3  12       75.61       68.42      2.30 o 
  -3  -3  12      207.47      210.24      4.30 o 
  -2  -3  12       43.63       44.49      1.47 o 
  -1  -3  12      683.20      665.53      8.90 o 
   0  -3  12      141.87      143.25      2.51 o 
   1  -3  12        1.27        2.18      0.76 o 
   2  -3  12       13.77       14.02      0.92 o 
   3  -3  12        0.03        0.69      0.78 o 
   4  -3  12     2209.13     2213.62     28.09 o 
   5  -3  12       33.32       37.11      1.52 o 
   6  -3  12       10.84        7.72      1.20 o 
   7  -3  12        1.82        1.54      1.08 o 
   8  -3  12       15.45       14.86      1.41 o 
   9  -3  12       13.63       14.27      1.37 o 
  10  -3  12       38.17       40.56      2.51 o 
 -10  -2  12       41.54       39.05      7.51 o 
  -9  -2  12        0.11       -1.92      1.73 o 
  -8  -2  12      351.95      339.42     10.54 o 
  -7  -2  12      132.61      136.58      6.75 o 
  -6  -2  12        5.39        3.27      1.33 o 
  -5  -2  12      371.13      343.32      6.28 o 
  -4  -2  12       90.93       86.56      2.45 o 
  -3  -2  12      292.27      295.63      5.30 o 
  -2  -2  12      222.14      209.21      3.36 o 
  -1  -2  12      338.38      335.72      4.85 o 
   0  -2  12     2080.65     2061.45     25.94 o 
   1  -2  12      404.37      373.16      4.60 o 
   2  -2  12      369.74      415.86      5.83 o 
   3  -2  12      204.00      174.32      2.95 o 
   4  -2  12      300.90      325.71      4.81 o 
   5  -2  12      423.27      413.03      6.52 o 
   6  -2  12        3.42        2.91      0.93 o 
   7  -2  12      112.32      109.59      2.86 o 
   8  -2  12      228.82      228.76      4.67 o 
   9  -2  12      254.19      253.62      5.10 o 
  10  -2  12        1.99       -0.87      1.91 o 
 -10  -1  12        8.05       10.27      2.60 o 
  -9  -1  12       14.77       10.25      3.03 o 
  -8  -1  12        7.27       10.13      1.52 o 
  -7  -1  12     1760.76     1715.52     45.38 o 
  -6  -1  12       17.80       14.94      1.34 o 
  -5  -1  12        0.08        0.43      1.01 o 
  -4  -1  12        2.80        2.91      1.25 o 
  -3  -1  12       33.49       24.41      1.69 o 
  -2  -1  12      230.64      241.39      3.71 o 
  -1  -1  12        7.91        6.51      0.85 o 
   0  -1  12      734.09      678.70      8.35 o 
   1  -1  12       20.21       19.99      1.01 o 
   2  -1  12       58.46       43.81      1.41 o 
   3  -1  12        6.78        6.74      0.86 o 
   4  -1  12      629.40      586.81      8.01 o 
   5  -1  12      913.26      858.32     16.08 o 
   6  -1  12       84.45       79.57      2.67 o 
   7  -1  12      285.50      277.74      5.53 o 
   8  -1  12       49.10       48.53      2.00 o 
   9  -1  12      466.10      464.33      8.75 o 
  10  -1  12      234.03      232.56      4.85 o 
  11  -1  12        6.87        3.47      3.03 o 
 -10   0  12       22.73       19.39      2.63 o 
  -9   0  12        8.46        7.11      1.70 o 
  -8   0  12       77.87       63.54      2.40 o 
  -7   0  12       16.05       17.91      2.74 o 
  -6   0  12      399.70      391.36      7.16 o 
  -5   0  12       76.03       75.24      2.41 o 
  -4   0  12       10.40       14.67      1.18 o 
  -3   0  12      643.84      626.80     11.29 o 
  -2   0  12     2368.67     2369.22     30.61 o 
  -1   0  12      237.89      246.71      3.79 o 
   0   0  12      293.02      261.30      3.95 o 
   1   0  12       69.79       51.40      2.07 o 
   2   0  12      340.33      352.31      4.69 o 
   3   0  12      220.89      224.61      3.60 o 
   4   0  12      238.50      243.58      3.83 o 
   5   0  12       60.19       70.75      2.49 o 
   6   0  12      122.13      143.51      3.38 o 
   7   0  12       40.13       40.30      2.18 o 
   8   0  12       72.63       79.04      2.17 o 
   9   0  12      619.27      596.02     10.22 o 
  10   0  12      227.56      220.99      4.67 o 
  11   0  12      136.91      138.81      5.51 o 
 -10   1  12       46.92       44.30      3.57 o 
  -9   1  12        0.07       -2.59      1.73 o 
  -8   1  12       32.69       30.48      1.82 o 
  -7   1  12      629.95      633.32     11.01 o 
  -6   1  12      302.16      302.87      5.82 o 
  -5   1  12      139.96      133.39      3.24 o 
  -4   1  12       92.76       86.69      2.71 o 
  -3   1  12      159.15      156.24      3.04 o 
  -2   1  12      187.09      181.57      4.84 o 
  -1   1  12     1675.16     1633.51     21.05 o 
   0   1  12       73.81       72.04      1.68 o 
   1   1  12       37.74       29.54      1.26 o 
   2   1  12        9.20        9.71      0.95 o 
   3   1  12        9.48        7.83      1.05 o 
   4   1  12        0.25       -0.15      0.78 o 
   5   1  12      756.84      708.17     10.59 o 
   6   1  12      615.64      599.36      9.20 o 
   7   1  12      423.09      417.94      6.74 o 
   8   1  12      252.63      257.14      4.62 o 
   9   1  12       19.50       24.19      1.35 o 
  10   1  12      302.27      307.30      5.45 o 
  11   1  12      421.57      434.74     12.04 o 
  -9   2  12       59.18       64.36      3.10 o 
  -8   2  12      197.26      210.09      4.01 o 
  -7   2  12      265.03      260.90      5.32 o 
  -6   2  12     1078.60     1083.61     17.86 o 
  -5   2  12      411.85      397.58      7.27 o 
  -4   2  12        6.18        4.19      1.08 o 
  -3   2  12      466.32      432.66      9.42 o 
  -2   2  12      219.96      214.16      3.49 o 
  -1   2  12      283.56      257.65      3.97 o 
   0   2  12       87.72      103.17      2.83 o 
   1   2  12       24.65       20.48      1.12 o 
   2   2  12        5.14        4.38      0.97 o 
   3   2  12        3.57        1.38      0.99 o 
   4   2  12      486.99      427.16      6.08 o 
   5   2  12      268.42      270.40      4.64 o 
   6   2  12       92.45       93.50      2.36 o 
   7   2  12      456.55      463.78      7.38 o 
   8   2  12       95.97       98.66      2.52 o 
   9   2  12      146.49      154.00      3.32 o 
  10   2  12      211.62      213.23      4.78 o 
  11   2  12      115.51      107.56      4.10 o 
  -9   3  12       40.05       37.34      3.32 o 
  -8   3  12       50.41       48.18      2.11 o 
  -7   3  12       47.26       43.82      1.93 o 
  -6   3  12       14.39       15.63      1.22 o 
  -5   3  12       12.11       11.34      1.28 o 
  -4   3  12       13.92       13.84      1.26 o 
  -3   3  12      861.35      850.33     14.12 o 
  -2   3  12      478.90      457.54      6.06 o 
  -1   3  12     2957.48     2885.90     49.41 o 
   0   3  12     2942.32     2829.89     39.56 o 
   1   3  12      263.65      261.73      4.36 o 
   2   3  12     1548.61     1478.97     22.95 o 
   3   3  12      802.89      761.10     10.17 o 
   4   3  12       27.25       36.09      1.87 o 
   5   3  12      206.13      220.76      3.99 o 
   6   3  12        8.19        6.52      1.06 o 
   7   3  12      179.18      170.24      3.39 o 
   8   3  12        1.57        3.40      1.06 o 
   9   3  12        0.46        0.84      1.17 o 
  10   3  12       75.48       74.19      2.33 o 
  11   3  12       96.53      101.52      4.90 o 
  -9   4  12       27.86       19.40      2.63 o 
  -8   4  12      536.38      550.26      9.73 o 
  -7   4  12        7.67        5.01      1.31 o 
  -6   4  12       13.07        9.69      1.18 o 
  -5   4  12      328.92      347.87      5.72 o 
  -4   4  12      183.23      163.69      3.22 o 
  -3   4  12       81.91       70.55      2.03 o 
  -2   4  12       17.43       16.29      0.90 o 
  -1   4  12      242.87      226.97      3.67 o 
   0   4  12      341.41      335.10      4.97 o 
   1   4  12      837.14      777.83     11.30 o 
   2   4  12       37.97       33.74      1.39 o 
   3   4  12      145.83      133.11      2.53 o 
   4   4  12     1527.23     1475.52     18.93 o 
   5   4  12       18.65       19.48      1.43 o 
   6   4  12       75.98       71.87      3.17 o 
   7   4  12      188.18      192.28      3.78 o 
   8   4  12      364.24      372.30      6.23 o 
   9   4  12       82.89       84.76      2.45 o 
  10   4  12      136.11      130.71      3.17 o 
  11   4  12       15.04       14.44      2.75 o 
  -8   5  12       24.10       29.65      3.72 o 
  -7   5  12      699.59      711.33     12.14 o 
  -6   5  12      140.10      149.94      3.66 o 
  -5   5  12        1.78        1.82      0.99 o 
  -4   5  12      306.02      274.71      6.01 o 
  -3   5  12      236.24      224.72      4.07 o 
  -2   5  12      239.23      241.49      3.58 o 
  -1   5  12        0.60        0.28      0.75 o 
   0   5  12       85.23       73.61      1.88 o 
   1   5  12       95.23      111.61      2.44 o 
   2   5  12      382.04      369.43      5.32 o 
   3   5  12      344.10      314.28      5.22 o 
   4   5  12        4.30        6.55      0.87 o 
   5   5  12      345.90      346.54      5.75 o 
   6   5  12      350.32      339.96      7.25 o 
   7   5  12       12.38       10.37      1.16 o 
   8   5  12      177.95      183.62      3.74 o 
   9   5  12      345.76      339.33      5.86 o 
  10   5  12        6.60        6.23      1.41 o 
  11   5  12        4.34        4.77      2.45 o 
  -8   6  12      516.12      538.63     11.51 o 
  -7   6  12        6.88       11.48      1.49 o 
  -6   6  12      507.42      510.68      9.13 o 
  -5   6  12       68.61       64.65      2.45 o 
  -4   6  12        0.09        1.08      0.99 o 
  -3   6  12        1.69        1.46      1.12 o 
  -2   6  12       93.84       87.26      2.27 o 
  -1   6  12      166.19      174.41      2.87 o 
   0   6  12     1563.73     1562.13     19.88 o 
   1   6  12       82.38       84.35      3.02 o 
   2   6  12       19.80       18.33      1.10 o 
   3   6  12      397.50      373.71      6.01 o 
   4   6  12       89.02       87.52      1.93 o 
   5   6  12        0.10        2.31      0.89 o 
   6   6  12       25.40       25.00      1.46 o 
   7   6  12      208.08      198.16      3.86 o 
   8   6  12      124.15      128.27      3.59 o 
   9   6  12       17.77       20.52      1.69 o 
  10   6  12      559.88      554.51     12.13 o 
  -7   7  12       15.04       18.75      1.87 o 
  -6   7  12       56.50       53.69      2.37 o 
  -5   7  12      117.76      108.32      3.17 o 
  -4   7  12      427.13      428.80      7.88 o 
  -3   7  12      161.14      148.94      3.14 o 
  -2   7  12        1.83        1.54      0.94 o 
  -1   7  12      170.69      167.01      3.04 o 
   0   7  12      632.84      609.00      9.17 o 
   1   7  12       52.08       51.72      1.69 o 
   2   7  12        0.29        2.44      0.89 o 
   3   7  12       12.46       12.05      1.05 o 
   4   7  12      170.03      154.50      3.45 o 
   5   7  12     2217.33     2180.81     28.31 o 
   6   7  12       37.34       36.29      1.70 o 
   7   7  12      289.15      261.45      5.36 o 
   8   7  12      178.45      179.82      4.93 o 
   9   7  12      141.37      148.03      4.94 o 
  10   7  12        8.39       10.24      1.99 o 
  -7   8  12       10.10       12.90      1.67 o 
  -6   8  12      180.85      190.56      4.49 o 
  -5   8  12       27.07       29.34      1.90 o 
  -4   8  12      100.20      103.25      3.06 o 
  -3   8  12     1080.44     1033.46     17.07 o 
  -2   8  12      294.26      288.87      5.08 o 
  -1   8  12       78.42       74.17      2.00 o 
   0   8  12       84.33       76.53      2.24 o 
   1   8  12      199.76      196.69      3.75 o 
   2   8  12        6.43        6.61      1.12 o 
   3   8  12      619.02      626.82      9.48 o 
   4   8  12       46.48       40.60      1.57 o 
   5   8  12       47.61       43.75      2.09 o 
   6   8  12       49.18       52.63      2.66 o 
   7   8  12        0.11       -0.09      1.65 o 
   8   8  12       19.33       19.62      2.38 o 
   9   8  12       25.62       25.47      2.85 o 
  10   8  12       21.41       15.49      5.15 o 
  -6   9  12      156.07      156.35      4.05 o 
  -5   9  12      397.35      407.84      7.73 o 
  -4   9  12      496.45      541.32      9.72 o 
  -3   9  12       86.10       84.06      2.81 o 
  -2   9  12        4.46        7.92      1.35 o 
  -1   9  12      332.55      337.20      5.24 o 
   0   9  12       99.36      100.06      2.58 o 
   1   9  12      208.56      221.50      4.10 o 
   2   9  12        9.15        8.02      1.18 o 
   3   9  12      410.99      426.98      6.87 o 
   4   9  12       73.70       84.85      2.23 o 
   5   9  12        9.82        9.27      1.77 o 
   6   9  12      302.85      282.86      8.94 o 
   7   9  12       28.12       27.59      2.21 o 
   8   9  12       63.27       70.15      5.17 o 
   9   9  12       44.84       45.32      3.67 o 
  -5  10  12      204.80      223.54      5.07 o 
  -4  10  12      118.05      115.01      3.38 o 
  -3  10  12      326.29      329.21      7.75 o 
  -2  10  12      263.22      265.16      5.88 o 
  -1  10  12      163.55      168.86      4.04 o 
   0  10  12       53.66       55.63      2.30 o 
   1  10  12       78.95       95.78      2.60 o 
   2  10  12      427.50      462.75      7.41 o 
   3  10  12       47.70       54.80      2.45 o 
   4  10  12      600.77      615.90     12.27 o 
   5  10  12        3.09        3.80      1.72 o 
   6  10  12        0.13       -0.66      1.55 o 
   7  10  12        0.57       -0.44      1.70 o 
   8  10  12        2.64        4.42      1.94 o 
  -4  11  12       39.28       39.73      2.22 o 
  -3  11  12        1.75        3.91      1.79 o 
  -2  11  12      120.45      121.77      3.53 o 
  -1  11  12        0.03       -1.68      1.52 o 
   0  11  12      136.66      151.05      3.86 o 
   1  11  12       94.89       89.11      2.91 o 
   2  11  12      269.82      257.35      4.72 o 
   3  11  12      186.79      184.12      4.67 o 
   4  11  12      104.42      118.87      4.90 o 
   5  11  12      351.35      380.38      8.61 o 
   6  11  12        0.03       -0.59      2.99 o 
   7  11  12      416.65      431.42      9.71 o 
  -2  12  12        0.00       -1.15      1.42 o 
  -1  12  12        4.33        5.24      2.66 o 
   0  12  12        0.01       -2.38      1.59 o 
   1  12  12        0.18       -2.55      1.70 o 
   2  12  12       70.21       78.59      3.44 o 
   3  12  12      224.07      247.81      5.33 o 
   4  12  12      128.22      126.17      5.49 o 
   5  12  12       29.92       32.44      3.06 o 
   6  12  12      211.46      220.75      6.05 o 
   1  13  12       35.19       33.61      3.09 o 
   2  13  12       66.66       78.47      3.61 o 
   3  13  12       62.62       66.84      5.68 o 
  -4 -11  13       72.48       75.39      4.27 o 
  -3 -11  13       27.30       23.25      2.96 o 
  -2 -11  13      144.54      135.85      8.52 o 
  -1 -11  13       41.02       41.91      2.27 o 
   0 -11  13       45.02       55.70      2.19 o 
   1 -11  13       51.65       59.08      2.52 o 
   2 -11  13      200.77      192.04      5.16 o 
   3 -11  13        0.30        2.53      1.70 o 
  -6 -10  13      167.70      177.77      5.96 o 
  -5 -10  13       91.36       85.55      3.44 o 
  -4 -10  13        3.69        3.89      1.72 o 
  -3 -10  13       15.06       11.00      2.60 o 
  -2 -10  13      291.89      304.17     11.22 o 
  -1 -10  13      100.30      124.54      3.46 o 
   0 -10  13       49.43       47.25      1.98 o 
   1 -10  13       10.47        9.81      1.46 o 
   2 -10  13      192.65      200.60      5.28 o 
   3 -10  13      333.18      364.88      8.06 o 
   4 -10  13      579.13      613.70     12.39 o 
  -7  -9  13      289.73      296.27      7.16 o 
  -6  -9  13        0.46        1.30      1.72 o 
  -5  -9  13      316.64      314.92      7.27 o 
  -4  -9  13      165.32      178.92      4.89 o 
  -3  -9  13        1.40        2.10      1.55 o 
  -2  -9  13       73.80       88.56      2.81 o 
  -1  -9  13      251.81      264.56      5.34 o 
   0  -9  13       81.24       81.81      2.42 o 
   1  -9  13      169.09      181.81      4.11 o 
   2  -9  13        0.47        1.36      1.26 o 
   3  -9  13       87.83       97.36      2.96 o 
   4  -9  13      255.24      257.47      5.37 o 
   5  -9  13      529.24      547.70      9.80 o 
   6  -9  13        2.41        3.67      1.43 o 
  -7  -8  13       66.17       69.29      3.16 o 
  -6  -8  13      474.92      476.07     10.05 o 
  -5  -8  13      275.12      266.64      6.39 o 
  -4  -8  13       15.05       13.81      1.82 o 
  -3  -8  13      357.01      351.20      7.72 o 
  -2  -8  13      235.40      248.49      4.52 o 
  -1  -8  13        3.55        3.63      1.12 o 
   0  -8  13      321.64      334.58      5.60 o 
   1  -8  13       97.05       95.43      2.81 o 
   2  -8  13       66.38       64.02      2.16 o 
   3  -8  13        9.79       10.90      1.43 o 
   4  -8  13      112.15      117.40      3.24 o 
   5  -8  13       31.28       29.94      1.91 o 
   6  -8  13      172.26      186.97      4.40 o 
   7  -8  13        0.72       -1.42      1.31 o 
  -8  -7  13        5.54        5.45      2.10 o 
  -7  -7  13      220.14      216.04      5.55 o 
  -6  -7  13       69.72       66.19      2.93 o 
  -5  -7  13      423.45      441.18      9.33 o 
  -4  -7  13      465.12      469.44      9.72 o 
  -3  -7  13        0.31       -1.28      1.31 o 
  -2  -7  13      695.22      715.66     10.64 o 
  -1  -7  13      217.85      231.60      4.56 o 
   0  -7  13      183.48      191.68      3.55 o 
   1  -7  13      261.71      289.29      5.01 o 
   2  -7  13       92.27       86.67      2.83 o 
   3  -7  13      163.94      135.24      3.39 o 
   4  -7  13        1.94        3.96      1.29 o 
   5  -7  13      173.39      166.42      3.96 o 
   6  -7  13        0.06       -0.60      1.38 o 
   7  -7  13      180.51      181.01      4.28 o 
  -8  -6  13       97.96       99.01      3.59 o 
  -7  -6  13      118.07      109.10      3.69 o 
  -6  -6  13      184.52      174.82      4.72 o 
  -5  -6  13        2.56        4.81      1.50 o 
  -4  -6  13     1296.29     1265.13     23.56 o 
  -3  -6  13        8.42       10.17      1.61 o 
  -2  -6  13       57.70       57.10      2.29 o 
  -1  -6  13       72.98       68.13      2.09 o 
   0  -6  13      797.99      837.16     10.38 o 
   1  -6  13      329.29      348.72      5.20 o 
   2  -6  13        2.29        2.10      1.00 o 
   3  -6  13      626.70      654.46     12.34 o 
   4  -6  13      177.91      189.62      4.14 o 
   5  -6  13      332.35      345.88      6.56 o 
   6  -6  13      178.00      167.08      4.02 o 
   7  -6  13      125.62      135.96      3.88 o 
   8  -6  13       22.60       21.98      1.74 o 
  -9  -5  13       65.63       59.78      3.13 o 
  -8  -5  13       21.76       22.49      2.08 o 
  -7  -5  13      434.40      423.96      9.00 o 
  -6  -5  13      101.85      101.80      3.78 o 
  -5  -5  13      202.53      200.15      5.00 o 
  -4  -5  13        2.37        1.64      1.33 o 
  -3  -5  13       18.40       16.41      1.67 o 
  -2  -5  13       45.72       46.29      2.05 o 
  -1  -5  13      150.09      145.22      2.88 o 
   0  -5  13       26.99       25.95      1.27 o 
   1  -5  13     1774.56     1769.35     22.68 o 
   2  -5  13        4.04        8.37      0.98 o 
   3  -5  13      215.34      220.85      4.02 o 
   4  -5  13      649.45      658.97     14.13 o 
   5  -5  13      591.16      607.81     12.97 o 
   6  -5  13      106.37       91.70      2.77 o 
   7  -5  13      107.08      104.77      4.17 o 
   8  -5  13        0.44       -1.76      1.17 o 
   9  -5  13       90.55       97.57      3.04 o 
  -9  -4  13        3.08        1.51      1.65 o 
  -8  -4  13       24.62       24.46      2.11 o 
  -7  -4  13      322.51      298.92     11.43 o 
  -6  -4  13      231.56      218.63      6.60 o 
  -5  -4  13       23.99       23.04      1.89 o 
  -4  -4  13       67.56       67.37      2.66 o 
  -3  -4  13        5.44       10.55      1.83 o 
  -2  -4  13      637.67      651.54      8.21 o 
  -1  -4  13       44.21       41.22      1.46 o 
   0  -4  13      734.23      734.12      9.88 o 
   1  -4  13      628.04      659.59      8.93 o 
   2  -4  13       37.73       38.46      1.39 o 
   3  -4  13       23.92       27.87      1.42 o 
   4  -4  13      286.94      284.67      6.09 o 
   5  -4  13      139.83      142.96      3.41 o 
   6  -4  13      781.49      759.21     14.67 o 
   7  -4  13       71.32       71.40      2.45 o 
   8  -4  13       23.36       22.70      1.66 o 
   9  -4  13       48.19       45.31      2.13 o 
  -9  -3  13        3.44        1.07      2.01 o 
  -8  -3  13       85.11       87.71      4.00 o 
  -7  -3  13      398.98      388.08     14.88 o 
  -6  -3  13      635.80      598.19     11.94 o 
  -5  -3  13      230.62      215.99      5.46 o 
  -4  -3  13        6.99        6.77      1.14 o 
  -3  -3  13      267.39      274.48      5.23 o 
  -2  -3  13      879.42      888.92     11.69 o 
  -1  -3  13      128.96      129.70      2.46 o 
   0  -3  13       19.37       20.37      1.14 o 
   1  -3  13        0.08        1.29      0.85 o 
   2  -3  13       83.57       81.36      1.79 o 
   3  -3  13       60.05       80.29      1.92 o 
   4  -3  13       13.35       10.45      1.07 o 
   5  -3  13      755.45      721.79     14.70 o 
   6  -3  13      123.89      118.33      3.05 o 
   7  -3  13       68.83       63.37      3.41 o 
   8  -3  13       64.41       57.22      2.22 o 
   9  -3  13       25.37       23.84      1.66 o 
  10  -3  13      501.07      499.00     13.59 o 
  -9  -2  13       14.82        9.32      2.46 o 
  -8  -2  13       36.72       33.94      3.23 o 
  -7  -2  13       13.22       13.00      2.11 o 
  -6  -2  13     2285.66     2258.00     40.89 o 
  -5  -2  13      339.85      345.46      6.42 o 
  -4  -2  13      111.25      110.11      2.84 o 
  -3  -2  13       21.04       22.49      1.44 o 
  -2  -2  13      106.94       96.45      2.50 o 
  -1  -2  13      607.40      627.17      8.47 o 
   0  -2  13       46.56       33.16      1.27 o 
   1  -2  13       15.94       10.24      0.95 o 
   2  -2  13       47.30       58.09      1.66 o 
   3  -2  13      562.02      571.92      7.89 o 
   4  -2  13      995.54      951.79     13.46 o 
   5  -2  13        1.94        4.09      0.99 o 
   6  -2  13       32.21       40.69      1.66 o 
   7  -2  13       44.12       43.77      2.63 o 
   8  -2  13      207.20      209.33      4.49 o 
   9  -2  13       43.51       43.01      2.06 o 
  10  -2  13       10.97       10.37      1.49 o 
  -9  -1  13      254.01      254.73      7.86 o 
  -8  -1  13       49.97       47.00      2.53 o 
  -7  -1  13      394.30      387.41      8.26 o 
  -6  -1  13      496.04      489.78      8.66 o 
  -5  -1  13        0.17       -0.60      1.14 o 
  -4  -1  13      177.05      172.06      4.92 o 
  -3  -1  13      322.28      298.39      5.71 o 
  -2  -1  13      848.31      811.75     10.72 o 
  -1  -1  13      347.03      346.34      5.03 o 
   0  -1  13     1184.13     1201.18     14.37 o 
   1  -1  13       64.43       73.86      2.03 o 
   2  -1  13      389.49      378.97      5.86 o 
   3  -1  13      312.91      325.18      6.69 o 
   4  -1  13       74.04       71.51      1.87 o 
   5  -1  13       37.51       40.94      2.14 o 
   6  -1  13        9.43       11.15      1.12 o 
   7  -1  13      103.34       99.86      3.11 o 
   8  -1  13        2.51        2.25      1.14 o 
   9  -1  13       49.85       52.86      2.25 o 
  10  -1  13      189.21      192.64      4.33 o 
  -9   0  13       11.84       18.88      2.55 o 
  -8   0  13       15.26       21.07      1.70 o 
  -7   0  13      221.79      224.97      4.32 o 
  -6   0  13        1.51       -1.04      0.99 o 
  -5   0  13      549.83      557.83      8.79 o 
  -4   0  13      227.90      216.30      3.99 o 
  -3   0  13      164.44      157.93      4.92 o 
  -2   0  13      313.87      303.14      4.55 o 
  -1   0  13      961.99      936.01     12.22 o 
   0   0  13      608.94      585.65      7.91 o 
   1   0  13      377.47      389.94      6.09 o 
   2   0  13        3.69        1.85      0.72 o 
   3   0  13      111.15      116.61      2.36 o 
   4   0  13       45.00       52.55      1.63 o 
   5   0  13      303.71      296.13      6.74 o 
   6   0  13       61.62       63.83      2.43 o 
   7   0  13       65.00       66.29      2.02 o 
   8   0  13      206.27      192.45      3.76 o 
   9   0  13       63.59       65.20      2.58 o 
  10   0  13       53.86       52.60      2.28 o 
  -9   1  13        2.30        0.34      1.59 o 
  -8   1  13       40.02       36.43      1.97 o 
  -7   1  13       12.48       14.42      1.49 o 
  -6   1  13      195.67      188.48      4.17 o 
  -5   1  13      241.24      231.71      4.78 o 
  -4   1  13       15.75       17.46      1.37 o 
  -3   1  13        7.94        6.94      1.17 o 
  -2   1  13      129.15      124.23      2.43 o 
  -1   1  13      277.50      243.59      3.33 o 
   0   1  13      660.99      619.89      9.17 o 
   1   1  13        7.84        3.06      0.99 o 
   2   1  13      122.22      125.19      2.63 o 
   3   1  13      263.48      250.53      3.93 o 
   4   1  13      803.58      797.99     10.46 o 
   5   1  13      188.86      188.41      3.31 o 
   6   1  13      233.33      244.87      4.05 o 
   7   1  13      202.51      194.91      3.48 o 
   8   1  13       20.51       24.35      1.68 o 
   9   1  13      114.47      114.84      2.64 o 
  10   1  13       51.92       65.73      2.49 o 
  -9   2  13        0.25       -0.58      2.04 o 
  -8   2  13      340.32      343.14      5.90 o 
  -7   2  13      837.08      840.71     14.29 o 
  -6   2  13        9.13        6.88      1.37 o 
  -5   2  13        0.65       -0.16      1.08 o 
  -4   2  13       88.29      102.41      2.77 o 
  -3   2  13       51.32       50.47      2.01 o 
  -2   2  13       39.06       34.02      1.31 o 
  -1   2  13       64.28       59.88      1.71 o 
   0   2  13      117.19      101.73      2.40 o 
   1   2  13     1651.82     1593.08     22.20 o 
   2   2  13        7.94        3.88      0.95 o 
   3   2  13       25.40       27.53      1.23 o 
   4   2  13      197.52      189.27      3.25 o 
   5   2  13     1119.93     1106.22     16.09 o 
   6   2  13      173.07      173.41      3.47 o 
   7   2  13      696.37      708.90     10.79 o 
   8   2  13       11.57       12.21      1.24 o 
   9   2  13      723.85      718.42     11.04 o 
  10   2  13      222.23      230.57      4.59 o 
  -9   3  13      335.24      365.80     10.69 o 
  -8   3  13       15.29       16.56      1.79 o 
  -7   3  13        2.08        3.98      1.12 o 
  -6   3  13      946.95      924.16     13.68 o 
  -5   3  13       12.06       14.35      1.39 o 
  -4   3  13        0.54        0.20      1.04 o 
  -3   3  13      157.78      158.62      3.64 o 
  -2   3  13     1055.07     1013.67     13.63 o 
  -1   3  13        0.56        3.07      0.93 o 
   0   3  13        0.03        2.03      0.89 o 
   1   3  13      767.88      748.87     11.52 o 
   2   3  13       52.97       51.57      1.75 o 
   3   3  13        0.02        0.29      0.85 o 
   4   3  13        0.33        0.74      0.78 o 
   5   3  13        0.31        0.91      0.95 o 
   6   3  13      758.50      761.08     11.47 o 
   7   3  13        1.40        2.23      1.09 o 
   8   3  13        2.18        0.52      1.09 o 
   9   3  13        0.02       -1.38      1.25 o 
  10   3  13      405.84      432.61      7.19 o 
  -8   4  13      132.39      119.44      3.29 o 
  -7   4  13      212.14      213.65      4.66 o 
  -6   4  13      489.01      494.01      7.88 o 
  -5   4  13      458.97      466.55      7.47 o 
  -4   4  13        3.66        3.85      1.02 o 
  -3   4  13        9.64        9.80      1.05 o 
  -2   4  13        0.75        0.90      0.78 o 
  -1   4  13      278.46      274.09      5.27 o 
   0   4  13       69.28       64.44      2.11 o 
   1   4  13       55.75       58.89      2.43 o 
   2   4  13       79.62       81.00      2.73 o 
   3   4  13     1059.33     1015.07     17.60 o 
   4   4  13       85.09       78.60      2.90 o 
   5   4  13        0.04       -0.35      1.02 o 
   6   4  13      112.19       99.57      2.90 o 
   7   4  13       15.96       18.09      1.31 o 
   8   4  13      224.74      217.98      4.24 o 
   9   4  13       38.80       30.67      1.67 o 
  10   4  13        5.07        5.67      1.38 o 
  -8   5  13       14.82       11.46      1.58 o 
  -7   5  13       15.38       21.84      1.66 o 
  -6   5  13      124.55      140.59      3.59 o 
  -5   5  13       60.17       55.01      2.27 o 
  -4   5  13       43.10       44.03      1.77 o 
  -3   5  13      321.06      316.88      6.36 o 
  -2   5  13      322.42      308.76      5.51 o 
  -1   5  13      401.05      389.23      5.27 o 
   0   5  13     2274.28     2227.14     27.96 o 
   1   5  13       20.63       26.54      1.26 o 
   2   5  13      163.91      165.87      3.31 o 
   3   5  13       30.45       30.74      1.46 o 
   4   5  13       50.30       53.39      1.55 o 
   5   5  13        8.41       12.24      1.24 o 
   6   5  13      447.62      417.07      6.85 o 
   7   5  13       12.03        8.90      1.18 o 
   8   5  13       13.95       13.52      1.32 o 
   9   5  13      214.64      233.65      4.49 o 
  10   5  13      300.95      326.66      6.48 o 
  -7   6  13       64.12       67.88      2.62 o 
  -6   6  13      113.88      124.81      3.41 o 
  -5   6  13       68.86       72.40      2.56 o 
  -4   6  13      145.66      132.39      2.96 o 
  -3   6  13       11.55        8.88      1.12 o 
  -2   6  13      174.36      162.57      3.28 o 
  -1   6  13      312.46      312.45      4.47 o 
   0   6  13      215.77      202.56      3.46 o 
   1   6  13       22.24       23.51      1.27 o 
   2   6  13      294.56      293.93      4.56 o 
   3   6  13      212.81      205.41      3.50 o 
   4   6  13       26.93       29.78      1.25 o 
   5   6  13      397.76      358.17      5.48 o 
   6   6  13       56.79       52.57      1.96 o 
   7   6  13       19.68       15.83      1.39 o 
   8   6  13       51.99       53.96      2.05 o 
   9   6  13      499.79      527.32      9.50 o 
  10   6  13        8.20        9.74      2.09 o 
  -7   7  13      310.91      300.71     10.07 o 
  -6   7  13        1.52       -0.15      1.32 o 
  -5   7  13      212.56      206.51      5.42 o 
  -4   7  13       34.63       28.10      1.76 o 
  -3   7  13        0.05        0.63      1.05 o 
  -2   7  13        1.32        2.46      1.05 o 
  -1   7  13       24.74       24.50      1.45 o 
   0   7  13       32.68       29.76      1.54 o 
   1   7  13       34.93       25.31      1.23 o 
   2   7  13       16.99       16.06      1.17 o 
   3   7  13        8.76        7.71      1.05 o 
   4   7  13      879.39      898.61     12.99 o 
   5   7  13      176.75      154.60      3.00 o 
   6   7  13      370.33      372.51      6.32 o 
   7   7  13      260.97      264.52      5.44 o 
   8   7  13      247.21      239.32      5.13 o 
   9   7  13       13.05       16.27      2.13 o 
  -6   8  13      366.48      383.69      7.71 o 
  -5   8  13        0.43        2.08      1.34 o 
  -4   8  13      238.19      259.30      5.40 o 
  -3   8  13       37.26       38.31      2.01 o 
  -2   8  13       55.37       49.64      1.92 o 
  -1   8  13        8.64        9.10      1.19 o 
   0   8  13      303.25      299.51      5.32 o 
   1   8  13      136.88      135.15      3.02 o 
   2   8  13       87.70       93.83      2.50 o 
   3   8  13       71.41       73.97      2.27 o 
   4   8  13       43.80       43.50      2.90 o 
   5   8  13       94.78       95.14      3.09 o 
   6   8  13        1.56       -2.12      1.50 o 
   7   8  13        3.97        2.01      1.72 o 
   8   8  13      257.27      272.55      6.81 o 
   9   8  13       88.73       95.56      3.78 o 
  -5   9  13        6.88        9.21      1.64 o 
  -4   9  13      220.78      210.49      4.79 o 
  -3   9  13       89.43       94.84      2.99 o 
  -2   9  13      324.12      323.36      6.41 o 
  -1   9  13      287.27      292.66      5.77 o 
   0   9  13      126.92      130.41      3.04 o 
   1   9  13       90.73       95.25      2.55 o 
   2   9  13       29.99       27.19      1.62 o 
   3   9  13      208.71      204.68      4.03 o 
   4   9  13      115.69      122.90      3.32 o 
   5   9  13       51.66       61.35      3.57 o 
   6   9  13      314.56      300.90      7.11 o 
   7   9  13      280.34      267.74      6.77 o 
   8   9  13       17.56       16.98      2.10 o 
  -4  10  13        0.99       -0.07      1.39 o 
  -3  10  13      308.74      310.31      6.34 o 
  -2  10  13      454.58      490.25      9.08 o 
  -1  10  13       34.80       33.37      2.26 o 
   0  10  13        0.10       -0.28      1.32 o 
   1  10  13       35.06       31.84      2.17 o 
   2  10  13        1.63       -0.45      1.12 o 
   3  10  13       18.69       28.14      1.62 o 
   4  10  13       87.70       90.15      4.89 o 
   5  10  13        0.00        3.61      2.04 o 
   6  10  13        0.20        1.36      1.77 o 
   7  10  13       27.18       28.37      2.44 o 
  -3  11  13      243.07      269.00      6.88 o 
  -2  11  13        0.84       -2.28      1.52 o 
  -1  11  13       25.21       26.53      2.22 o 
   0  11  13       35.59       38.93      2.49 o 
   1  11  13      503.04      538.49      9.60 o 
   2  11  13      140.56      153.05      3.93 o 
   3  11  13        6.00        7.83      1.54 o 
   4  11  13        7.30        6.75      3.47 o 
   5  11  13        1.02       -0.64      1.93 o 
   6  11  13       25.52       27.28      2.96 o 
  -1  12  13       55.30       65.01      4.36 o 
   0  12  13       12.33       11.13      1.93 o 
   1  12  13      493.19      541.02     11.28 o 
   2  12  13       64.02       89.18      3.80 o 
   3  12  13      335.26      356.48      7.04 o 
   4  12  13      120.82      124.89      6.93 o 
  -2 -11  14       72.77       74.34      4.18 o 
  -1 -11  14       19.96       18.94      1.85 o 
   0 -11  14      146.21      161.40      6.41 o 
   1 -11  14        3.79        2.07      1.58 o 
  -4 -10  14       15.82       14.24      2.00 o 
  -3 -10  14        0.95       -2.79      2.14 o 
  -2 -10  14      116.77      135.49      5.31 o 
  -1 -10  14      154.52      163.09      4.11 o 
   0 -10  14       31.14       24.81      2.15 o 
   1 -10  14       53.02       62.78      2.56 o 
   2 -10  14      418.40      427.52      9.17 o 
   3 -10  14      116.12      136.47      5.41 o 
  -6  -9  14       43.63       51.10      2.93 o 
  -5  -9  14       29.05       28.16      2.39 o 
  -4  -9  14      279.77      292.21      7.00 o 
  -3  -9  14      288.49      292.06      6.83 o 
  -2  -9  14      129.44      130.90      4.06 o 
  -1  -9  14      276.81      289.15      5.84 o 
   0  -9  14       39.04       37.34      2.08 o 
   1  -9  14      148.76      157.20      3.86 o 
   2  -9  14        0.12       -0.72      1.32 o 
   3  -9  14      369.69      390.87      8.50 o 
   4  -9  14      197.59      199.22      4.62 o 
   5  -9  14        0.48        2.41      1.43 o 
  -6  -8  14       92.92       95.66      4.78 o 
  -5  -8  14        4.87        4.46      1.72 o 
  -4  -8  14       54.47       49.89      2.66 o 
  -3  -8  14       22.12       20.03      1.99 o 
  -2  -8  14       11.19       12.64      1.51 o 
  -1  -8  14       19.86       18.00      1.66 o 
   0  -8  14       70.20       66.88      4.26 o 
   1  -8  14      792.21      833.75     13.75 o 
   2  -8  14      192.57      186.98      3.79 o 
   3  -8  14        6.60        5.55      1.43 o 
   4  -8  14      175.68      179.24      4.25 o 
   5  -8  14      386.74      412.31      7.78 o 
   6  -8  14       37.73       40.82      2.22 o 
  -7  -7  14      216.18      219.73      5.77 o 
  -6  -7  14      369.57      388.53      8.61 o 
  -5  -7  14      209.12      213.47      5.50 o 
  -4  -7  14       76.78       80.39      3.22 o 
  -3  -7  14      206.58      215.49      5.45 o 
  -2  -7  14      321.70      327.18      6.20 o 
  -1  -7  14      211.67      220.28      4.11 o 
   0  -7  14        7.05        9.38      1.39 o 
   1  -7  14        1.13        3.75      1.12 o 
   2  -7  14      113.53      112.96      2.76 o 
   3  -7  14      199.17      213.99      5.01 o 
   4  -7  14       59.11       55.69      2.34 o 
   5  -7  14      119.85      119.41      3.38 o 
   6  -7  14      366.10      381.25      7.31 o 
   7  -7  14        5.19       10.23      1.56 o 
  -8  -6  14       35.19       31.84      2.32 o 
  -7  -6  14        0.89       -0.04      2.37 o 
  -6  -6  14      152.72      156.41      4.44 o 
  -5  -6  14      422.91      425.50      9.06 o 
  -4  -6  14       12.19        8.90      1.65 o 
  -3  -6  14       91.91       85.47      3.11 o 
  -2  -6  14        8.43        8.02      1.18 o 
  -1  -6  14      888.58      890.14     12.99 o 
   0  -6  14      212.80      202.08      3.87 o 
   1  -6  14      357.20      341.74      5.71 o 
   2  -6  14       36.82       35.39      1.62 o 
   3  -6  14      256.56      250.62      4.54 o 
   4  -6  14      120.79      120.80      3.24 o 
   5  -6  14      107.28      105.71      3.09 o 
   6  -6  14      306.72      325.04      6.41 o 
   7  -6  14       74.29       81.67      2.80 o 
  -8  -5  14       15.67       10.89      2.77 o 
  -7  -5  14        0.07       -0.77      1.50 o 
  -6  -5  14      147.08      145.90      4.26 o 
  -5  -5  14      542.65      544.28     11.06 o 
  -4  -5  14        6.34        4.33      1.48 o 
  -3  -5  14      296.98      312.77     11.58 o 
  -2  -5  14      152.49      155.25      5.01 o 
  -1  -5  14     1272.08     1333.86     17.35 o 
   0  -5  14     1398.09     1450.51     20.62 o 
   1  -5  14       63.53       67.25      2.14 o 
   2  -5  14       75.98       75.78      1.96 o 
   3  -5  14        8.81       10.97      1.20 o 
   4  -5  14      211.97      199.21      4.32 o 
   5  -5  14        6.30        7.21      1.29 o 
   6  -5  14       20.00       22.12      1.70 o 
   7  -5  14       51.85       60.75      2.48 o 
   8  -5  14        0.58       -0.62      1.22 o 
  -8  -4  14      131.02      138.02      5.46 o 
  -7  -4  14      107.18      110.55      4.31 o 
  -6  -4  14        2.44        1.63      1.42 o 
  -5  -4  14      273.19      265.81      6.16 o 
  -4  -4  14      152.25      154.96      4.11 o 
  -3  -4  14       94.31       86.91      3.05 o 
  -2  -4  14       36.26       33.23      1.28 o 
  -1  -4  14        4.67        3.11      1.00 o 
   0  -4  14      483.44      495.24      7.66 o 
   1  -4  14        1.22       -0.61      1.02 o 
   2  -4  14      104.60      119.35      2.45 o 
   3  -4  14        3.59        5.23      0.97 o 
   4  -4  14      926.36      924.01     25.43 o 
   5  -4  14      264.80      260.28      5.25 o 
   6  -4  14       75.30       75.01      2.54 o 
   7  -4  14        0.12        0.60      1.23 o 
   8  -4  14        0.01        0.51      1.23 o 
   9  -4  14      180.02      176.29      4.23 o 
  -8  -3  14       28.54       27.91      2.54 o 
  -7  -3  14     1104.29     1067.64     20.27 o 
  -6  -3  14      443.61      413.91      8.83 o 
  -5  -3  14       10.03       10.45      2.17 o 
  -4  -3  14        0.03        0.23      1.11 o 
  -3  -3  14        9.18        8.39      1.26 o 
  -2  -3  14      179.44      169.49      3.04 o 
  -1  -3  14      132.38      149.93      2.80 o 
   0  -3  14       15.24       15.92      1.24 o 
   1  -3  14      296.60      336.76      6.28 o 
   2  -3  14        0.08        1.14      0.89 o 
   3  -3  14      111.66      119.61      2.43 o 
   4  -3  14      415.36      399.50      9.88 o 
   5  -3  14      605.53      602.26     11.67 o 
   6  -3  14       82.53       88.02      2.72 o 
   7  -3  14       36.47       37.14      1.93 o 
   8  -3  14       50.55       46.18      2.12 o 
   9  -3  14        1.45        2.70      1.26 o 
  -9  -2  14       16.02       17.58      2.63 o 
  -8  -2  14       35.55       41.16      2.42 o 
  -7  -2  14       10.51        7.16      1.59 o 
  -6  -2  14      581.06      562.50     11.38 o 
  -5  -2  14       13.53       12.42      1.39 o 
  -4  -2  14       30.18       31.67      2.67 o 
  -3  -2  14      216.50      222.08      4.51 o 
  -2  -2  14      458.72      462.85      6.56 o 
  -1  -2  14       34.07       36.52      1.35 o 
   0  -2  14      400.57      404.85      5.89 o 
   1  -2  14     1150.50     1159.08     15.18 o 
   2  -2  14       11.79       14.14      1.15 o 
   3  -2  14       39.39       43.01      1.53 o 
   4  -2  14      237.75      236.48      4.92 o 
   5  -2  14      248.63      249.66      5.94 o 
   6  -2  14      834.40      847.74     14.21 o 
   7  -2  14       46.33       46.70      2.08 o 
   8  -2  14      105.74      107.49      3.01 o 
   9  -2  14       40.65       37.31      2.38 o 
  -9  -1  14       30.59       31.29      3.06 o 
  -8  -1  14       77.24       61.77      3.14 o 
  -7  -1  14        1.56        3.08      1.50 o 
  -6  -1  14       27.48       23.71      2.38 o 
  -5  -1  14        5.67        6.36      1.29 o 
  -4  -1  14        2.56        2.84      1.06 o 
  -3  -1  14       31.40       33.32      1.69 o 
  -2  -1  14      436.02      415.79      5.97 o 
  -1  -1  14      620.67      633.23      8.60 o 
   0  -1  14      449.28      467.19      7.23 o 
   1  -1  14      324.81      317.46      4.83 o 
   2  -1  14        6.00       10.31      1.12 o 
   3  -1  14       31.98       25.60      1.27 o 
   4  -1  14      213.19      211.47      5.81 o 
   5  -1  14      553.57      552.46      8.95 o 
   6  -1  14       73.78       76.13      2.96 o 
   7  -1  14       40.05       36.56      1.69 o 
   8  -1  14       99.33       97.79      4.29 o 
   9  -1  14       99.60      103.25      4.58 o 
  10  -1  14      381.46      388.58      7.32 o 
  -9   0  14        2.73        0.29      2.04 o 
  -8   0  14       20.66       24.53      2.31 o 
  -7   0  14       24.33       16.93      1.58 o 
  -6   0  14     1056.39     1031.68     16.96 o 
  -5   0  14      161.09      165.01      3.79 o 
  -4   0  14       50.29       48.92      2.01 o 
  -3   0  14        1.02        0.21      1.08 o 
  -2   0  14      210.64      220.97      4.22 o 
  -1   0  14      266.48      247.08      3.91 o 
   0   0  14        0.07        0.96      0.83 o 
   1   0  14      195.27      195.46      3.61 o 
   2   0  14      190.78      179.43      4.11 o 
   3   0  14        9.28        6.85      0.94 o 
   4   0  14        0.03        1.56      0.81 o 
   5   0  14      145.52      131.22      4.87 o 
   6   0  14     1516.94     1502.01     26.07 o 
   7   0  14        4.82        5.97      1.11 o 
   8   0  14       77.34       80.46      2.56 o 
   9   0  14       37.56       37.15      1.97 o 
  10   0  14      118.48      113.50      3.50 o 
  -8   1  14      133.31      149.95      4.05 o 
  -7   1  14        0.64        2.46      1.18 o 
  -6   1  14        0.36        0.36      1.22 o 
  -5   1  14     1297.22     1297.61     21.26 o 
  -4   1  14      313.14      316.58      6.63 o 
  -3   1  14      208.05      199.35      4.07 o 
  -2   1  14      113.28      120.21      3.02 o 
  -1   1  14     2263.61     2190.89     41.33 o 
   0   1  14       79.45       76.62      2.12 o 
   1   1  14        3.05        2.62      0.95 o 
   2   1  14       67.07       69.07      2.03 o 
   3   1  14       35.72       30.66      1.46 o 
   4   1  14        1.60        3.97      0.91 o 
   5   1  14       33.64       35.51      1.57 o 
   6   1  14      281.44      254.36      6.16 o 
   7   1  14      658.81      665.25     10.30 o 
   8   1  14      799.70      796.51     11.99 o 
   9   1  14       37.24       38.45      1.74 o 
  10   1  14       82.33       90.76      2.93 o 
  -8   2  14      504.73      549.93      8.76 o 
  -7   2  14        0.14        1.69      1.29 o 
  -6   2  14        0.60       -0.71      1.22 o 
  -5   2  14      119.75      121.43      3.24 o 
  -4   2  14      193.10      208.10      4.50 o 
  -3   2  14      175.15      168.13      4.54 o 
  -2   2  14       88.58       93.01      2.16 o 
  -1   2  14       72.96       69.22      1.90 o 
   0   2  14     1133.42     1070.63     15.28 o 
   1   2  14        0.18        2.69      0.94 o 
   2   2  14        3.03        3.37      1.17 o 
   3   2  14      253.32      236.41      4.50 o 
   4   2  14     1076.11     1065.03     14.13 o 
   5   2  14       65.77       73.22      2.18 o 
   6   2  14        2.63        2.96      1.08 o 
   7   2  14      229.90      231.59      4.37 o 
   8   2  14        4.70        7.28      1.24 o 
   9   2  14        2.57        3.04      1.09 o 
  10   2  14       33.05       31.84      1.81 o 
  -8   3  14      181.99      188.93      4.40 o 
  -7   3  14      212.41      205.31      4.08 o 
  -6   3  14       40.69       43.28      1.79 o 
  -5   3  14      238.05      216.21      4.68 o 
  -4   3  14        0.78        0.24      1.14 o 
  -3   3  14       45.10       31.78      1.71 o 
  -2   3  14      484.68      461.18      7.62 o 
  -1   3  14      634.66      611.54     11.41 o 
   0   3  14        0.51        0.52      0.91 o 
   1   3  14      427.20      412.90     10.93 o 
   2   3  14       69.09       60.83      1.93 o 
   3   3  14       68.78       66.42      1.99 o 
   4   3  14       96.34       86.38      2.30 o 
   5   3  14     1304.71     1284.83     18.62 o 
   6   3  14       39.77       36.65      1.85 o 
   7   3  14        0.25        0.49      1.06 o 
   8   3  14       26.48       20.91      1.51 o 
   9   3  14       11.21       11.39      1.56 o 
  10   3  14       52.61       57.54      2.23 o 
  -8   4  14       78.20       81.72      2.87 o 
  -7   4  14       14.95       17.22      1.61 o 
  -6   4  14      272.45      292.34      5.22 o 
  -5   4  14      131.87      138.92      3.14 o 
  -4   4  14       45.33       45.70      1.81 o 
  -3   4  14       68.63       60.00      1.99 o 
  -2   4  14        0.61        0.55      0.83 o 
  -1   4  14      976.14      980.66     14.12 o 
   0   4  14     1045.31     1011.88     14.54 o 
   1   4  14      593.56      598.19     12.05 o 
   2   4  14       86.15       93.53      2.95 o 
   3   4  14       68.92       67.83      2.09 o 
   4   4  14      431.78      439.23      7.63 o 
   5   4  14      281.95      290.75      5.73 o 
   6   4  14      581.06      583.21     10.27 o 
   7   4  14       85.48       81.60      2.41 o 
   8   4  14        1.80        1.98      1.15 o 
   9   4  14        4.27        4.47      1.23 o 
  10   4  14       12.45       11.44      1.41 o 
  -7   5  14      396.91      391.16      7.44 o 
  -6   5  14       77.48       88.44      2.92 o 
  -5   5  14      339.08      335.39      5.85 o 
  -4   5  14      651.51      596.35      9.28 o 
  -3   5  14      179.66      178.39      3.58 o 
  -2   5  14      373.57      361.50      5.50 o 
  -1   5  14      158.38      151.69      3.16 o 
   0   5  14        4.30        8.67      1.01 o 
   1   5  14      194.96      190.57      3.68 o 
   2   5  14      117.25      126.71      2.68 o 
   3   5  14       81.99       75.94      2.60 o 
   4   5  14       59.67       63.22      1.90 o 
   5   5  14     1199.28     1183.42     17.30 o 
   6   5  14      102.37       97.85      2.62 o 
   7   5  14      196.33      191.21      3.89 o 
   8   5  14      120.77      122.73      3.06 o 
   9   5  14      125.24      129.66      3.18 o 
  -7   6  14        0.77        1.48      1.41 o 
  -6   6  14      469.80      484.06      9.46 o 
  -5   6  14        8.35        6.35      1.43 o 
  -4   6  14      137.61      130.64      3.03 o 
  -3   6  14       40.78       44.91      1.79 o 
  -2   6  14      411.97      421.91      8.81 o 
  -1   6  14      150.38      153.82      2.95 o 
   0   6  14      138.70      132.44      2.84 o 
   1   6  14      390.51      378.38      5.62 o 
   2   6  14       17.09       18.80      1.17 o 
   3   6  14      198.27      192.85      3.38 o 
   4   6  14       48.69       46.23      1.65 o 
   5   6  14        0.33        2.34      1.07 o 
   6   6  14      428.02      404.58      6.81 o 
   7   6  14       34.78       36.49      2.14 o 
   8   6  14       46.09       49.58      2.08 o 
   9   6  14        0.83        4.32      1.41 o 
  -6   7  14        0.14       -0.11      1.39 o 
  -5   7  14       91.47       97.90      4.16 o 
  -4   7  14       92.52       82.90      2.81 o 
  -3   7  14       76.37       75.45      2.34 o 
  -2   7  14       11.93       14.47      1.28 o 
  -1   7  14      459.29      447.68      7.18 o 
   0   7  14       34.06       32.46      1.62 o 
   1   7  14      195.32      204.85      3.55 o 
   2   7  14      122.91      119.13      2.57 o 
   3   7  14       35.18       35.28      1.50 o 
   4   7  14      151.52      148.14      4.92 o 
   5   7  14        7.62        7.31      1.20 o 
   6   7  14       13.16       14.33      1.37 o 
   7   7  14       13.79       14.01      1.41 o 
   8   7  14       62.40       62.61      2.63 o 
   9   7  14        4.36        3.77      1.82 o 
  -5   8  14      189.85      200.82      4.75 o 
  -4   8  14      171.40      195.56      5.75 o 
  -3   8  14      368.16      370.79      7.14 o 
  -2   8  14      303.09      342.05      6.50 o 
  -1   8  14      189.93      188.35      4.46 o 
   0   8  14      222.07      222.10      4.21 o
[truncated: 50,602 more chars]
